# Supplementary material for: Experimental and theoretical rationalization for the base pairing abilities of inosine, guanosine, adenosine, and their corresponding 8‐oxo‐7,8‐dihydropurine, and 8‐bromopurine analogues within A‐form duplexes of RNA
Source: Biopolymers. 2020 Nov 20;111(12):e23410. doi: 10.1002/bip.23410 (PMC7780609; doi:10.1002/bip.23410)
Supplement: Supplementary file 1 — Appendix S1: Supplementary Information [file BIP-111-e23410-s001.zip]

Archive with 2 entries (2 files):
- BIP_23410_Data Compilation.xlsx
- BIP_23410_SI-final.pdf
