# Supplementary material for: Experimental and theoretical rationalization for the base pairing abilities of inosine, guanosine, adenosine, and their corresponding 8‐oxo‐7,8‐dihydropurine, and 8‐bromopurine analogues within A‐form duplexes of RNA
Source: Biopolymers. 2020 Nov 20;111(12):e23410. doi: 10.1002/bip.23410 (PMC7780609; doi:10.1002/bip.23410)
Supplement: Supplementary file 1 — Appendix S1: Supplementary Information [file BIP-111-e23410-s001.zip › BIP_23410_Data Compilation.xlsx]

## Sheet: I w G,U,A,C,I,8OG
	AS2-9									AS2-10									AS2-15				AS2-18		AS2-20				AS2-17							AS2-23							AS2-23
	10:2 (I:G)		10:4 (I:A)		10:5 (I:C)		10:3 (I:U)			10:4 (I:A)		10:5 (I:C)		10:2 (I:G)		10:3 (I:U)			10:6 (I:I)										10:7 (I:8-oxoG)							10:5 (I:C)							10:2 (I:G)
	CD		T	CD	T	CD	T	CD		T	CD	T	CD	CD		T	CD		T	CD	T	CD	T	CD	T	CD			T	CD	T	CD	T	CD		T	CD	T	CD	T	CD		T	CD	T	CD	T	CD
	19.99	16.1155	20	20.5401	19.99	14.8762	20	18.3806		20	15.0323	20.01	16.3635	20	16.8155	19.99	19.1566		20	13.6663	20	11.7579	20	7.8964	20	19.1505			20	13.2138	20	13.718	20	21.4857		19.98	14.6779	19.87	12.4876	19.81	14.6198		20.02	11.9944	20.02	6.59853	20.02	6.82763
	20.1	14.6604	20.13	22.1641	20.15	14.7416	20.12	20.9537		20.12	16.1714	20.14	15.0336	20.1	15.0922	20.11	19.6151		20.1	13.8227	20.12	12.8056	20.16	8.46181	20.12	19.1679			20.13	13.5086	20.15	14.5433	20.16	23.5636		20.1	13.7031	20.12	11.9741	20.14	14.6671		20.14	10.6203	20.18	6.10237	20.16	5.35231
	20.31	14.9075	20.34	21.4702	20.36	15.7431	20.33	18.5392		20.33	15.7416	20.35	16.1957	20.31	15.6506	20.32	19.07		20.31	16.3328	20.34	11.9257	20.35	8.07584	20.37	19.6207			20.36	14.3275	20.37	14.7811	20.4	22.3247		20.31	14.2813	20.32	12.152	20.34	13.124		20.34	11.7275	20.39	8.65874	20.37	6.40547
	20.54	14.8739	20.58	22.4715	20.59	16.0498	20.56	20.7973		20.58	14.9506	20.6	16.4094	20.54	16.2074	20.56	20.0829		20.53	14.7329	20.58	12.8961	20.57	7.94091	20.61	19.4268			20.55	13.4671	20.59	14.6268	20.6	22.5319		20.5	14.0124	20.52	12.2226	20.54	15.9062		20.53	10.9801	20.56	6.48535	20.55	6.84311
	20.75	15.7513	20.8	22.5199	20.82	15.6029	20.78	19.6214		20.79	14.7883	20.81	16.1022	20.75	15.8602	20.78	18.3707		20.76	15.5894	20.8	13.4498	20.81	6.78702	20.82	18.7823			20.75	14.0018	20.79	14.6143	20.81	22.1659		20.75	15.4186	20.77	12.6716	20.79	14.5129		20.73	11.001	20.75	7.1691	20.73	5.12027
	20.95	14.5523	21	21.4075	21.02	15.7192	20.99	20.3455		21.01	15.6443	21.02	16.0457	20.95	16.3508	20.99	18.5422		20.95	13.6883	21.02	12.1553	21.02	7.88886	21.02	20.0958			20.96	14.0613	21	13.437	21.02	21.0339		20.95	14.5023	20.99	13.5619	21	14.5211		20.95	12.2147	20.99	6.2464	20.98	6.52454
	21.15	15.7846	21.2	19.6827	21.22	15.8278	21.19	18.7468		21.21	16.5244	21.22	15.1521	21.15	15.74	21.19	18.0993		21.15	14.1584	21.21	10.7519	21.22	8.54219	21.23	18.6189			21.15	14.0455	21.21	13.3133	21.21	22.5202		21.16	15.3291	21.19	13.0252	21.2	14.4744		21.18	12.0631	21.22	6.80292	21.2	6.28219
	21.35	16.9225	21.4	20.9412	21.41	15.6827	21.39	20.0789		21.4	14.9638	21.43	16.1616	21.35	16.5436	21.39	19.2693		21.35	15.3009	21.41	12.0695	21.42	8.13808	21.43	16.6334			21.35	13.5211	21.41	13.9647	21.42	23.3015		21.34	14.974	21.38	10.8567	21.4	13.7812		21.39	12.7749	21.42	7.2144	21.4	5.5267
	21.56	16.2016	21.61	20.9631	21.62	14.4858	21.6	20.0711		21.61	15.5733	21.63	16.6163	21.55	16.5591	21.59	18.6606		21.55	14.1951	21.61	11.7146	21.62	8.50338	21.63	19.0546			21.56	13.6622	21.6	14.6299	21.61	23.2551		21.54	14.2689	21.59	12.7746	21.6	13.6449		21.59	11.4377	21.62	6.84277	21.6	5.41896
	21.75	15.5443	21.81	21.7858	21.82	15.4161	21.79	19.7027		21.81	16.478	21.82	16.5019	21.75	16.4817	21.8	19.7206		21.74	14.3895	21.81	10.8555	21.83	7.60106	21.83	19.1834			21.75	14.0062	21.8	13.7924	21.81	22.2927		21.75	15.3302	21.79	12.372	21.8	14.6486		21.79	12.3917	21.82	8.12506	21.81	6.66677
	21.95	13.7854	22	21.3019	22.02	17.0446	21.99	19.1133		22.01	13.9391	22.02	16.1549	21.95	15.9805	21.99	19.397		21.95	15.5575	22.02	11.754	22.02	7.94861	22.02	19.4309			21.96	14.4867	22	13.6823	22.01	21.2174		21.93	14.797	21.99	11.2457	21.99	14.696		21.99	11.2089	22.02	7.47735	22.01	7.20537
	22.16	14.8209	22.22	22.0941	22.22	15.4877	22.19	20.091		22.21	15.5681	22.21	16.995	22.15	15.825	22.2	18.4022		22.15	14.3944	22.22	13.2474	22.22	7.72527	22.22	19.4484			22.16	14.7579	22.2	13.8803	22.22	21.6777		22.14	15.2539	22.19	12.7048	22.21	14.9973		22.19	11.075	22.22	8.13652	22.21	6.33244
	22.35	15.0612	22.4	21.2199	22.41	15.523	22.4	20.1057		22.41	15.2965	22.42	16.4769	22.35	16.3366	22.39	18.5629		22.37	14.3067	22.42	11.8822	22.42	7.08174	22.43	20.1949			22.35	13.5489	22.4	13.3849	22.43	19.1192		22.36	15.1675	22.39	11.8253	22.41	14.9467		22.4	12.0501	22.43	6.56869	22.41	5.86361
	22.55	14.6622	22.61	21.9274	22.63	14.947	22.6	19.4239		22.61	14.4441	22.63	16.2224	22.54	16.4923	22.59	18.7352		22.54	13.8912	22.61	12.5543	22.63	7.55155	22.63	19.6092			22.56	13.5171	22.61	14.3828	22.62	22.1883		22.55	15.2144	22.59	12.5525	22.61	14.613		22.6	10.7937	22.62	7.30733	22.6	6.66055
	22.74	14.7712	22.81	20.0148	22.82	14.6943	22.8	19.1506		22.8	14.5607	22.82	14.9281	22.74	14.9087	22.8	19.4396		22.75	14.3334	22.81	12.576	22.82	7.37025	22.83	19.6091			22.77	14.2921	22.81	13.7081	22.83	19.9039		22.74	15.925	22.79	13.0068	22.81	15.0119		22.8	12.3304	22.82	8.55998	22.81	6.87019
	22.95	14.1674	23.01	20.779	23.03	15.3268	23	19.5086		23.01	15.6274	23.02	14.8256	22.95	17.0809	23	19.8571		22.96	13.6733	23.01	12.7409	23.03	7.525	23.03	18.7253			22.95	14.7739	23	13.1804	23.02	22.4893		22.96	14.4583	22.99	11.1485	23.01	14.5144		23	11.4298	23.01	7.13538	23	5.46845
	23.14	14.0198	23.2	21.4586	23.22	15.8409	23.2	18.4225		23.21	14.5076	23.22	15.4069	23.14	15.6819	23.2	19.8916		23.15	13.9025	23.22	11.7867	23.23	8.44356	23.23	18.8121			23.16	13.218	23.21	13.7743	23.22	20.5795		23.14	14.8766	23.19	13.5642	23.2	15.0055		23.19	11.8546	23.23	7.36247	23.21	6.56329
	23.35	14.3594	23.4	19.6405	23.42	14.783	23.4	19.5595		23.41	15.8606	23.42	16.1097	23.36	15.4737	23.39	18.7943		23.34	13.7645	23.41	11.1628	23.42	8.89009	23.42	18.7809			23.35	14.3017	23.41	14.654	23.41	21.9078		23.34	14.4429	23.39	10.889	23.4	14.1153		23.4	11.8681	23.43	7.57171	23.41	5.26956
	23.55	14.1672	23.6	20.1368	23.61	15.2222	23.6	19.8087		23.61	14.0508	23.62	15.8784	23.56	15.5889	23.6	18.167		23.58	14.5945	23.63	12.0714	23.62	7.27095	23.62	18.9767			23.56	13.3259	23.61	13.5543	23.62	19.4654		23.54	14.8901	23.59	11.8404	23.6	14.8393		23.6	11.9562	23.63	6.99602	23.61	6.71772
	23.74	15.3199	23.8	20.8133	23.81	14.9882	23.8	20.3753		23.82	14.8333	23.83	16.2946	23.77	15.5384	23.8	19.4577		23.76	13.5819	23.82	10.8994	23.82	6.64159	23.82	18.098			23.74	13.2128	23.8	13.5227	23.82	20.9014		23.76	13.7435	23.8	11.8319	23.8	14.6525		23.8	11.6815	23.83	7.54219	23.81	6.64972
	23.94	14.7464	24.02	21.1531	24.03	16.5307	23.99	19.216		24.02	14.4928	24.03	17.5554	23.96	16.2484	24	18.4501		23.95	14.6195	24.02	11.9514	24.02	8.03291	24.03	19.3883			23.95	13.6626	24	12.6758	24.01	22.6537		23.94	14.7219	23.99	11.4028	24.01	15.2259		24	12.7648	24.02	8.70854	24.01	7.00027
	24.15	14.5834	24.22	20.3557	24.23	15.4604	24.2	18.132		24.21	13.5523	24.23	16.174	24.16	14.6494	24.2	17.9351		24.15	14.1602	24.22	11.9922	24.21	8.21567	24.22	18.8147			24.14	12.8538	24.2	12.9409	24.22	21.7241		24.14	13.3878	24.2	12.287	24.21	15.039		24.2	12.0056	24.22	7.03811	24.21	5.99112
	24.35	15.6737	24.42	21.1388	24.42	14.7092	24.4	18.69		24.41	16.3394	24.43	15.0331	24.36	16.0597	24.4	17.3541		24.34	14.7626	24.41	12.6548	24.43	8.07194	24.43	19.2469			24.36	12.4753	24.41	13.8238	24.42	22.4363		24.34	12.5879	24.39	12.0963	24.41	14.3153		24.4	13.0525	24.42	7.2878	24.4	5.94145
	24.54	13.9579	24.61	20.8288	24.63	16.0114	24.6	19.348		24.61	13.3934	24.63	14.8603	24.55	15.464	24.6	19.1339		24.57	13.5295	24.62	12.0776	24.63	6.94781	24.63	18.637			24.55	12.5942	24.6	13.1407	24.62	19.1954		24.54	14.8222	24.59	13.2848	24.6	14.5565		24.6	13.3505	24.62	6.14686	24.61	6.54994
	24.74	14.8856	24.81	20.9343	24.82	14.1103	24.8	20.3424		24.8	13.8249	24.82	15.0767	24.76	16.1027	24.8	18.6901		24.77	13.8064	24.81	11.9967	24.82	8.27058	24.84	19.3031			24.76	12.7554	24.8	13.1649	24.81	18.8805		24.75	14.0066	24.79	11.4877	24.8	13.7328		24.8	12.2372	24.83	8.42421	24.82	7.05026
	24.96	14.0615	25.01	20.5159	25.03	15.2486	25	19.6338		25.01	14.0896	25.02	15.4794	24.95	15.6964	24.99	19.2334		24.96	15.5125	25.01	11.4732	25.03	8.45923	25.03	16.7203			24.97	13.5494	25.01	13.9558	25.02	21.7488		24.96	14.6226	25	11.9351	25	15.6834		25	10.6907	25.03	7.68394	25.01	6.02516
	25.16	14.926	25.21	20.0381	25.22	13.546	25.2	18.9665		25.22	14.2919	25.22	15.7678	25.15	15.1419	25.19	18.3605		25.15	13.6464	25.22	11.8717	25.22	7.33272	25.23	18.2159			25.16	13.3085	25.21	13.627	25.23	20.0431		25.14	14.3571	25.19	11.8262	25.21	14.4542		25.2	10.845	25.22	7.24167	25.22	6.04525
	25.35	15.0858	25.41	19.7723	25.42	15.254	25.39	18.2048		25.41	15.3251	25.42	15.5755	25.35	16.3435	25.4	18.7461		25.36	14.192	25.42	11.9308	25.42	7.74356	25.42	17.9284			25.34	12.9686	25.41	13.3537	25.43	20.4716		25.34	14.6291	25.39	12.6398	25.41	14.8172		25.39	10.7131	25.42	6.99986	25.41	6.71623
	25.56	14.1648	25.62	20.184	25.63	14.9446	25.6	19.0348		25.61	15.0766	25.63	16.0604	25.55	15.4675	25.6	17.3098		25.57	14.4395	25.63	10.436	25.62	7.65617	25.62	17.1116			25.56	13.3492	25.6	14.0618	25.62	20.6588		25.54	14.1812	25.59	12.8249	25.61	14.8039		25.6	12.3219	25.63	8.16683	25.62	6.25857
	25.76	13.3574	25.82	20.6847	25.83	14.6311	25.8	18.4533		25.81	14.2816	25.83	17.2956	25.74	15.2106	25.8	18.9037		25.75	14.0363	25.82	12.0366	25.83	9.10508	25.84	18.3886			25.75	12.7222	25.8	13.4625	25.81	20.9387		25.75	14.8999	25.79	12.0666	25.81	14.6439		25.8	13.1736	25.82	6.96045	25.81	5.6783
	25.96	14.3696	26.01	20.5628	26.03	15.2976	26	18.6379		26	14.9016	26.03	14.2177	25.94	16.5493	26	18.8158		25.94	14.7985	26.01	11.9228	26.02	8.57964	26.03	19.6737			25.96	12.8873	26.01	13.6956	26.01	20.0455		25.94	15.2595	25.99	12.0794	26.01	14.7927		26	11.46	26.02	8.82699	26.01	5.60806
	26.15	15.191	26.2	20.9318	26.22	14.9619	26.2	19.2881		26.21	14.1394	26.22	16.7108	26.15	15.4541	26.2	18.1101		26.15	14.7091	26.21	12.0637	26.23	7.89631	26.23	18.4216			26.15	12.9497	26.21	13.5139	26.22	21.5995		26.14	14.4392	26.19	11.0123	26.21	13.5265		26.2	10.3946	26.23	7.22925	26.22	5.69102
	26.34	14.1365	26.4	21.707	26.42	14.91	26.4	18.838		26.41	14.4981	26.42	15.6477	26.36	16.0184	26.4	18.6187		26.36	12.9969	26.42	11.7946	26.43	7.57329	26.44	17.7011			26.35	12.9312	26.4	13.2232	26.41	21.0039		26.36	14.4562	26.39	11.3479	26.41	14.9312		26.4	11.5869	26.42	7.05868	26.41	5.48069
	26.56	15.4786	26.61	21.4616	26.62	14.3739	26.6	18.3345		26.61	14.0317	26.62	14.6935	26.55	15.968	26.6	18.3755		26.55	14.109	26.63	10.988	26.63	7.71661	26.63	18.5962			26.57	13.0527	26.6	12.6326	26.63	21.9834		26.54	14.2818	26.6	12.3695	26.6	13.1957		26.6	11.0472	26.63	8.21662	26.62	6.35105
	26.76	15.2776	26.82	19.8963	26.83	14.8404	26.8	18.1145		26.81	15.5808	26.82	15.154	26.74	15.9922	26.79	18.1906		26.76	14.166	26.82	10.7915	26.83	8.1842	26.82	17.6624			26.76	13.332	26.82	13.7002	26.82	21.1211		26.74	16.0738	26.79	12.5099	26.81	13.8482		26.8	10.9809	26.83	7.0976	26.82	6.59305
	26.95	14.4078	27.01	18.7591	27.03	14.8236	27.01	18.1889		27.02	15.0114	27.03	15.542	26.96	16.2023	27	18.4482		26.95	14.0086	27.02	11.9452	27.02	7.67284	27.03	19.013			26.95	12.7168	27.01	13.5057	27.02	21.0355		26.95	13.2068	27	13.1247	27.01	12.9579		27	13.016	27.03	6.84784	27.02	5.72486
	27.15	15.2387	27.21	20.2643	27.23	14.2323	27.2	18.7477		27.21	13.4419	27.23	14.937	27.15	16.2982	27.2	18.3428		27.16	12.7645	27.23	11.092	27.22	8.31227	27.23	18.1886			27.16	12.8358	27.2	14.4805	27.22	21.4673		27.15	14.0175	27.19	12.1634	27.21	14.6164		27.2	11.5963	27.22	7.09329	27.21	7.25394
	27.35	13.5036	27.41	20.4263	27.43	14.736	27.4	19.6563		27.42	14.9503	27.43	14.9687	27.36	16.1038	27.4	17.1904		27.35	13.4183	27.42	10.7708	27.42	7.50635	27.42	18.8133			27.35	12.1776	27.41	14.3795	27.43	21.2624		27.34	14.533	27.4	11.4052	27.42	14.2734		27.4	11.4079	27.43	7.63636	27.41	6.26243
	27.56	14.0787	27.61	20.4716	27.63	14.9637	27.6	17.9418		27.61	13.8608	27.63	14.9256	27.54	14.737	27.6	18.7512		27.57	13.326	27.62	11.9971	27.63	8.4725	27.63	17.3915			27.54	12.3922	27.61	13.4729	27.61	20.7311		27.55	14.3901	27.59	12.3676	27.61	14.7579		27.6	11.6749	27.62	7.72765	27.61	5.98431
	27.76	13.8207	27.81	20.0742	27.83	14.3569	27.8	18.499		27.81	13.5043	27.83	14.9349	27.75	16.7623	27.8	18.2707		27.75	14.0088	27.82	11.3213	27.83	7.71383	27.83	17.246			27.76	12.336	27.81	14.1176	27.82	20.5609		27.73	13.2241	27.79	12.2278	27.81	14.8451		27.8	10.5374	27.83	6.69289	27.82	4.73885
	27.95	14.5339	28.01	19.4709	28.02	14.2886	28	18.5173		28.01	13.8101	28.03	15.1731	27.96	15.3756	28	18.0819		27.97	14.5427	28.03	10.9808	28.03	8.87293	28.03	18.3707			27.96	12.6829	28.01	12.6545	28.02	21.3774		27.95	14.5641	27.99	10.4888	28.01	13.49		28	10.9234	28.03	7.65848	28.01	7.20641
	28.16	14.6224	28.21	21.3848	28.23	14.4631	28.21	18.5203		28.21	14.6665	28.23	15.9216	28.15	15.3296	28.2	17.7196		28.14	13.0775	28.21	11.7607	28.23	8.18316	28.24	19.8096			28.15	12.5672	28.2	12.8553	28.21	20.5491		28.15	14.806	28.2	11.3922	28.21	14.4191		28.2	12.1246	28.23	5.75456	28.22	5.70487
	28.34	14.7433	28.41	18.6913	28.41	14.5159	28.4	19.9085		28.41	15.1585	28.42	15.0706	28.36	15.1443	28.4	18.6627		28.35	13.9291	28.43	11.735	28.43	7.72367	28.42	17.7581			28.35	12.8571	28.4	13.4019	28.42	21.794		28.35	14.028	28.39	12.5467	28.4	14.2995		28.4	11.4842	28.43	6.92855	28.42	6.89292
	28.55	14.0578	28.61	18.1432	28.62	13.965	28.6	18.1815		28.62	13.7062	28.63	15.1424	28.56	14.7928	28.6	17.1539		28.57	11.4002	28.62	11.0835	28.62	7.73448	28.63	18.6489			28.56	13.3968	28.61	11.7537	28.63	19.8807		28.55	13.9089	28.59	12.3194	28.62	13.6852		28.6	11.7611	28.63	8.78411	28.61	6.35858
	28.76	14.297	28.81	18.6698	28.83	13.906	28.8	18.5142		28.82	13.8012	28.83	15.0203	28.77	15.6617	28.8	17.9709		28.77	13.4765	28.83	10.4401	28.82	7.14661	28.83	17.1007			28.77	14.1083	28.81	13.515	28.83	22.082		28.74	14.092	28.79	11.9312	28.81	13.6746		28.8	10.6227	28.83	7.81511	28.82	5.84452
	28.94	14.8987	29.01	19.5904	29.03	13.8279	29	19.1561		29.02	13.6473	29.03	15.2991	28.95	14.764	29	18.1766		28.95	14.2105	29.02	11.5004	29.02	7.55826	29.03	18.1086			28.97	13.3499	29.01	13.9392	29.02	19.8274		28.95	14.7434	28.99	10.8521	29.01	14.5507		29	10.4592	29.02	7.18693	29.01	6.32348
	29.14	13.92	29.21	20.8661	29.23	14.7144	29.2	18.7025		29.22	13.4495	29.23	14.4781	29.17	15.7087	29.2	17.6879		29.15	15.098	29.21	10.9267	29.23	7.81121	29.23	18.6807			29.15	12.3573	29.2	12.2579	29.22	19.2763		29.15	13.8535	29.19	11.7464	29.21	14.0168		29.2	12.0786	29.22	6.52483	29.21	6.65295
	29.35	14.2603	29.41	20.3015	29.43	14.8751	29.4	17.9654		29.42	13.67	29.43	14.3902	29.36	15.6367	29.4	18.4756		29.36	12.9496	29.42	11.93	29.43	7.75255	29.44	17.419			29.35	12.2958	29.41	12.4556	29.42	21.3908		29.35	14.9623	29.39	11.7143	29.41	13.5262		29.4	10.6291	29.43	6.82817	29.42	6.74302
	29.55	14.7537	29.61	20.1159	29.63	14.8998	29.6	18.2694		29.61	13.8891	29.63	14.9421	29.55	15.7993	29.6	18.1471		29.56	13.1333	29.61	11.1456	29.62	7.99231	29.63	18.0036			29.56	13.3278	29.61	13.4855	29.62	20.3001		29.55	13.9709	29.59	11.5221	29.61	13.9263		29.59	10.6937	29.63	6.00902	29.61	5.71051
	29.77	13.7731	29.81	16.8431	29.83	15.1501	29.8	18.3464		29.81	15.029	29.82	15.7781	29.76	15.5698	29.8	18.1237		29.75	13.8952	29.81	10.3692	29.83	7.12681	29.83	17.5581			29.77	12.5099	29.81	12.4068	29.82	20.3627		29.74	14.1454	29.79	12.0237	29.8	13.5133		29.8	11.6965	29.83	7.51508	29.82	6.24758
	29.96	13.827	30.01	19.7323	30.02	13.3333	30	19.0378		30.01	13.7058	30.02	15.1986	29.95	14.7872	30	17.8729		29.96	13.154	30.03	11.4002	30.03	7.82677	30.02	18.9855			29.96	12.0322	30.01	12.4595	30.02	19.5503		29.95	14.8822	30	11.4901	30.01	13.9113		30	11.145	30.04	6.32197	30.02	5.52656
	30.15	14.0305	30.21	20.2817	30.22	14.859	30.2	18.1964		30.22	15.3983	30.23	14.7255	30.17	14.8155	30.19	18.3242		30.17	13.5157	30.23	10.7612	30.23	7.53517	30.24	19.2395			30.15	13.2063	30.21	13.9267	30.22	20.9307		30.15	13.7506	30.19	11.3954	30.2	14.1945		30.2	11.2631	30.23	6.70938	30.22	6.1912
	30.34	14.66	30.41	19.6218	30.42	15.088	30.4	18.4927		30.41	13.7274	30.42	15.2368	30.35	15.0306	30.4	18.025		30.35	12.6748	30.43	11.0548	30.42	8.79437	30.42	17.6058			30.37	13.1075	30.41	13.2508	30.42	20.1171		30.35	14.6777	30.4	11.6509	30.4	13.8927		30.4	11.9972	30.43	7.53249	30.42	4.98503
	30.57	14.7467	30.62	18.6389	30.63	13.5496	30.61	18.1525		30.61	14.6706	30.63	14.3736	30.54	15.3206	30.6	18.1486		30.54	14.1346	30.63	11.3483	30.62	7.39721	30.63	18.9829			30.56	12.5647	30.61	13.9819	30.63	21.062		30.55	14.4387	30.6	10.6227	30.6	14.0147		30.6	11.7854	30.63	8.25429	30.61	6.55493
	30.77	14.6906	30.82	18.6108	30.83	13.0614	30.8	17.8098		30.82	13.5405	30.83	14.8065	30.78	14.137	30.8	16.8333		30.77	12.6889	30.82	10.4117	30.82	8.75547	30.83	16.3869			30.76	12.5761	30.81	13.5752	30.82	20.0464		30.75	13.0295	30.79	11.5237	30.81	14.4217		30.8	11.1213	30.82	7.52518	30.81	5.85394
	30.97	14.0915	31.01	20.2964	31.04	14.9269	31.01	18.8259		31.02	12.859	31.03	13.4615	30.94	16.2082	31	18.0934		30.96	12.5446	31.02	10.2649	31.02	7.30669	31.02	17.9821			30.96	14.068	31.01	12.2675	31.01	20.0004		30.94	12.8605	30.99	12.0654	31.01	13.4798		31	10.7511	31.03	6.42743	31.01	5.91846
	31.17	14.2258	31.21	18.6767	31.22	13.6202	31.2	17.7367		31.22	13.3715	31.23	14.8673	31.16	15.8233	31.2	18.7		31.17	11.7158	31.22	11.3251	31.23	8.68906	31.23	17.4502			31.16	12.4642	31.21	13.2923	31.22	19.0339		31.15	14.6156	31.2	10.8923	31.21	14.7544		31.2	12.1562	31.22	7.69286	31.21	7.42544
	31.36	15.9554	31.41	19.2447	31.42	14.8639	31.39	18.8391		31.41	14.6783	31.42	14.2266	31.35	15.5946	31.4	16.9701		31.36	13.4448	31.42	10.884	31.43	7.45906	31.43	18.1565			31.36	13.0547	31.4	13.5056	31.42	21.265		31.36	13.7709	31.39	12.1468	31.41	14.815		31.4	11.6337	31.43	7.15813	31.42	5.5407
	31.55	13.9125	31.61	19.729	31.62	14.8811	31.6	17.1348		31.61	14.7728	31.62	14.8316	31.55	15.3595	31.6	17.8645		31.57	12.4298	31.63	10.8392	31.64	8.07211	31.63	15.787			31.56	13.279	31.6	13.442	31.62	21.0176		31.54	13.7371	31.6	11.9924	31.61	13.7348		31.6	11.9027	31.63	6.90723	31.62	5.43401
	31.76	14.4954	31.82	18.2313	31.83	14.8766	31.8	17.4893		31.82	15.0848	31.83	16.4577	31.75	14.9972	31.8	18.0371		31.77	11.9932	31.83	9.86298	31.83	9.236	31.83	18.2612			31.75	12.1051	31.81	12.6806	31.83	20.2939		31.75	13.8234	31.8	10.2826	31.8	14.4618		31.8	12.5637	31.83	7.47633	31.82	5.79446
	31.96	14.4622	32.02	20.9465	32.02	14.8714	32	17.8781		32.02	13.4099	32.02	15.6538	31.95	14.3435	32	16.7423		31.95	13.0287	32.03	10.8193	32.03	7.82509	32.02	17.1352			31.95	11.8654	32.01	12.4478	32.03	18.7962		31.95	14.0349	32	10.5785	32.01	14.7091		32	11.6626	32.04	7.0167	32.02	5.08632
	32.16	14.6884	32.22	17.8046	32.23	14.3928	32.19	16.2491		32.22	14.0734	32.23	15.266	32.16	15.3901	32.2	18.2952		32.15	13.9594	32.22	9.86847	32.22	8.36686	32.22	16.9695			32.16	12.5147	32.2	12.7921	32.22	19.2848		32.14	12.9965	32.19	11.3253	32.21	12.7505		32.21	10.172	32.23	7.55076	32.22	6.38978
	32.33	14.0341	32.4	19.9959	32.42	15.1846	32.39	17.4365		32.41	13.7472	32.43	14.6059	32.34	15.2254	32.4	16.7174		32.36	12.8537	32.42	10.3153	32.41	8.15729	32.43	18.2152			32.36	12.1104	32.41	13.2975	32.42	20.9006		32.34	13.5308	32.39	11.2312	32.41	14.2511		32.4	10.9641	32.42	6.77895	32.41	6.21306
	32.55	14.1432	32.61	19.7743	32.63	13.4649	32.6	16.841		32.61	13.4365	32.63	13.7751	32.56	14.8835	32.6	17.4439		32.56	11.7465	32.62	10.9531	32.63	6.70669	32.63	17.3727			32.55	12.4325	32.6	12.7888	32.62	20.1481		32.55	13.5482	32.59	11.6132	32.61	15.5852		32.6	11.0148	32.62	6.51101	32.61	5.68721
	32.74	15.2615	32.8	18.6713	32.82	13.5915	32.79	17.4048		32.81	12.6511	32.82	14.5104	32.75	14.8674	32.79	17.536		32.75	13.9968	32.81	12.0822	32.82	8.03474	32.83	17.966			32.74	12.8308	32.8	13.6722	32.8	19.0069		32.74	13.6142	32.78	11.0535	32.8	14.7392		32.79	11.4489	32.81	7.07154	32.8	6.17194
	32.94	13.9802	33.01	19.1015	33.02	12.837	32.99	17.574		33	13.6726	33.02	15.1762	32.95	15.5593	33	17.0588		32.96	13.4166	33.02	10.4653	33.04	8.79153	33.03	18.1144			32.96	13.0638	33.01	13.7798	33.01	20.4297		32.95	13.9391	32.99	10.5179	33.01	14.1932		33	11.0287	33.03	6.94118	33.02	4.51167
	33.15	13.5233	33.21	18.9332	33.22	15.0506	33.2	18.2682		33.21	13.6194	33.22	14.9923	33.14	15.0181	33.2	18.5129		33.15	12.7664	33.21	10.156	33.23	7.33014	33.23	17.0128			33.15	11.5004	33.2	12.9332	33.22	20.7657		33.15	14.5347	33.2	11.2709	33.21	14.7007		33.2	11.2574	33.23	6.65253	33.22	5.32484
	33.34	14.6248	33.41	20.0472	33.43	13.6838	33.39	19.0872		33.41	13.1584	33.43	14.9895	33.35	14.2775	33.4	18.7453		33.33	12.6323	33.41	10.1162	33.43	6.91973	33.42	18.4588			33.35	13.0186	33.41	13.7927	33.42	19.4983		33.35	13.0979	33.4	11.3883	33.4	14.0888		33.4	11.5475	33.43	7.09608	33.41	5.20624
	33.55	13.1739	33.61	19.2453	33.62	13.9443	33.6	18.4663		33.62	15.1109	33.63	14.673	33.55	14.559	33.6	17.6945		33.56	13.0641	33.62	11.3068	33.63	7.72445	33.63	17.7204			33.56	12.4642	33.61	13.1587	33.62	20.0094		33.53	13.8501	33.59	11.6187	33.62	12.7363		33.6	9.67338	33.64	7.34445	33.62	5.93882
	33.74	13.9534	33.81	18.5709	33.82	14.0804	33.79	17.1668		33.8	14.1401	33.81	14.4092	33.74	14.2326	33.79	18.0426		33.76	14.0009	33.81	10.9059	33.82	8.19159	33.82	17.8243			33.75	12.6777	33.81	12.7849	33.81	20.3867		33.74	14.2402	33.79	11.2319	33.79	13.7977		33.79	11.7043	33.82	6.84053	33.81	6.27019
	33.95	13.676	34.02	18.4832	34.02	14.0006	34	17.0396		34.01	14.6744	34.03	14.6853	33.96	14.3474	34	17.9384		33.96	13.1808	34.02	11.9115	34.02	7.77898	34.03	17.7005			33.95	12.4535	34.01	12.513	34.02	20.8444		33.94	14.3193	33.99	10.6806	34.01	14.1405		34	11.1811	34.02	6.35745	34.01	5.11792
	34.15	13.9354	34.21	17.8278	34.23	14.2323	34.2	17.097		34.21	13.3599	34.23	12.9076	34.16	15.2385	34.2	18.7166		34.16	12.7426	34.22	11.8153	34.23	8.03704	34.22	17.4623			34.16	12.075	34.21	12.9202	34.22	19.5299		34.13	14.4432	34.19	11.2812	34.21	12.8679		34.21	11.6424	34.23	7.09954	34.22	5.09473
	34.35	15.1698	34.41	20.9269	34.43	13.9406	34.4	17.9704		34.41	13.1673	34.42	14.742	34.33	14.525	34.39	18.0866		34.35	11.7496	34.42	11.4143	34.43	8.05659	34.43	17.7558			34.36	12.3967	34.41	12.1177	34.42	18.3223		34.33	13.8562	34.4	11.985	34.4	13.8612		34.4	12.3021	34.42	7.04075	34.41	6.54074
	34.55	12.9183	34.61	19.4521	34.63	14.6962	34.6	17.0603		34.6	13.8699	34.61	13.4292	34.54	14.0183	34.59	16.8978		34.56	13.2557	34.62	10.4652	34.63	8.3513	34.64	16.655			34.56	13.4921	34.6	13.5618	34.62	18.3734		34.54	12.2877	34.59	11.7297	34.61	12.8823		34.6	10.7649	34.63	6.89228	34.61	6.10279
	34.75	14.9433	34.81	18.669	34.82	14.2008	34.8	18.2488		34.81	13.9446	34.82	14.4171	34.75	15.342	34.8	18.6453		34.76	11.9933	34.83	10.134	34.83	7.59466	34.83	18.422			34.76	12.2483	34.8	13.045	34.82	20.5901		34.76	12.7387	34.8	10.6926	34.81	14.4224		34.8	11.5259	34.83	6.65508	34.81	5.13224
	34.95	13.9074	35.01	19.7595	35.02	12.8209	35	19.0382		35.02	13.7097	35.02	15.1697	34.96	13.7827	35	17.2795		34.95	13.6961	35.02	10.8515	35.03	7.34853	35.03	17.5571			34.96	13.2025	35.01	12.9104	35.03	20.8449		34.94	13.4226	34.99	10.795	35	14.3089		35	11.3434	35.02	7.42234	35.01	6.4472
	35.15	13.3173	35.21	19.4808	35.21	14.9219	35.2	18.1138		35.23	15.0264	35.23	14.4794	35.17	14.0785	35.2	17.4693		35.16	11.7725	35.23	10.4382	35.23	8.19481	35.23	16.7943			35.14	12.9161	35.21	13.1005	35.21	20.7924		35.15	14.2684	35.19	12.8349	35.21	14.5323		35.2	12.4675	35.23	6.75601	35.21	5.47352
	35.35	14.0089	35.42	19.1403	35.43	14.1256	35.4	17.192		35.42	14.8243	35.43	15.1578	35.36	15.287	35.4	16.5106		35.34	12.8817	35.42	10.7988	35.42	7.56899	35.43	17.1053			35.34	12.9602	35.41	13.159	35.42	20.5788		35.34	13.8313	35.39	10.8299	35.41	13.6009		35.4	10.2944	35.42	7.43991	35.41	4.99498
	35.55	13.5592	35.62	18.5338	35.63	14.202	35.6	17.1271		35.61	15.0354	35.62	13.9821	35.57	15.2691	35.6	17.0985		35.56	13.3885	35.62	10.3037	35.62	8.19917	35.63	17.8575			35.55	13.2962	35.6	13.4032	35.62	19.686		35.54	13.7639	35.59	11.1206	35.61	13.1281		35.6	10.9127	35.62	6.73948	35.61	5.70059
	35.75	12.8928	35.82	19.0724	35.83	13.709	35.8	17.2223		35.81	13.2437	35.83	14.1045	35.78	14.0855	35.8	17.3038		35.75	12.3465	35.82	9.70207	35.82	7.2096	35.83	16.701			35.78	12.3125	35.81	12.353	35.82	19.0383		35.74	13.4329	35.79	11.3244	35.81	13.6834		35.8	11.1842	35.82	7.06977	35.81	5.89243
	35.96	14.1763	36.01	17.2077	36.03	13.9429	36	17.0906		36.01	13.9418	36.03	14.5707	35.96	14.4337	36	17.7753		35.94	13.3617	36.02	11.2373	36.03	8.15931	36.02	17.8081			35.97	12.6419	36.01	13.0386	36.02	19.8996		35.95	13.5535	35.99	10.683	36.01	12.4892		36	10.9547	36.03	6.51876	36.02	6.1187
	36.15	13.3262	36.2	19.6661	36.22	14.4072	36.2	17.3965		36.21	13.6294	36.22	15.0287	36.17	14.1525	36.2	15.9717		36.17	12.9348	36.22	10.5848	36.22	7.7067	36.23	17.7087			36.16	12.3255	36.21	12.9831	36.22	20.6763		36.14	14.5196	36.19	11.8187	36.2	13.198		36.2	10.3104	36.22	6.46536	36.21	6.14229
	36.34	14.2083	36.41	17.3801	36.42	13.6287	36.4	18.4737		36.41	14.2892	36.42	13.2198	36.33	14.6468	36.39	16.5427		36.34	13.8074	36.41	11.4409	36.43	7.96761	36.43	17.6111			36.33	12.9375	36.4	13.4409	36.42	19.4017		36.33	14.212	36.39	10.7809	36.41	14.1241		36.4	11.4996	36.43	5.84869	36.42	5.99212
	36.56	14.2955	36.62	19.194	36.63	14.3736	36.6	16.6978		36.62	13.5264	36.63	14.1869	36.54	15.0016	36.6	17.5748		36.56	13.2911	36.62	9.93231	36.63	8.04627	36.63	17.0065			36.56	12.8523	36.61	13.4101	36.63	20.1388		36.55	14.7211	36.6	11.4076	36.62	13.5017		36.6	10.6682	36.63	6.27256	36.62	6.49106
	36.76	14.2525	36.81	19.2286	36.82	14.0675	36.81	17.2107		36.82	12.7908	36.83	14.4068	36.75	14.0855	36.8	18.0135		36.77	13.6849	36.83	10.3167	36.83	7.61935	36.83	17.5935			36.75	12.098	36.81	12.5341	36.82	21.5368		36.75	14.4587	36.79	10.9391	36.81	14.038		36.8	10.7061	36.83	5.11875	36.81	4.57151
	36.96	11.3785	37.01	19.5057	37.02	13.5589	37	18.0241		37	12.3646	37.02	13.6397	36.94	15.6175	36.99	16.0981		36.96	11.68	37.02	11.3176	37.02	6.85114	37.03	17.5545			36.95	12.159	37	12.4951	37.02	20.168		36.96	13.1085	37	10.5836	37.02	14.7709		37	10.9626	37.03	6.38461	37.01	5.2838
	37.15	14.0276	37.21	18.3708	37.23	12.4217	37.2	17.5581		37.21	13.8407	37.23	13.9117	37.16	15.2534	37.2	17.0483		37.16	11.8708	37.22	10.0539	37.23	7.1408	37.23	17.4846			37.16	12.5164	37.21	12.1838	37.22	20.5091		37.15	14.0459	37.19	11.3861	37.21	13.3423		37.19	10.1519	37.23	5.78491	37.21	4.96705
	37.34	12.7437	37.41	17.4434	37.43	12.9769	37.4	16.9407		37.41	14.0032	37.43	12.3272	37.35	14.7306	37.4	16.7905		37.36	11.9552	37.41	9.85982	37.42	7.64509	37.43	17.2201			37.36	13.7892	37.41	12.0008	37.41	19.9936		37.34	12.9625	37.39	10.9617	37.4	14.4061		37.4	10.2327	37.43	6.58953	37.42	6.55899
	37.54	13.5073	37.62	17.8274	37.63	12.852	37.6	16.643		37.61	13.1724	37.62	13.5259	37.55	14.3913	37.6	17.3415		37.56	12.073	37.62	10.4788	37.63	7.12481	37.64	16.8479			37.56	12.3857	37.61	12.4639	37.61	21.8055		37.54	14.1515	37.59	10.848	37.61	12.9553		37.6	10.7418	37.63	7.066	37.62	5.51932
	37.76	12.7173	37.81	19.5133	37.83	14.2057	37.8	17.5583		37.8	12.6119	37.81	13.5826	37.74	13.9114	37.8	16.1685		37.76	12.6387	37.82	10.4535	37.83	8.51941	37.83	17.146			37.76	12.5566	37.8	13.311	37.82	19.5513		37.75	13.6113	37.8	10.9921	37.82	13.2568		37.8	10.4763	37.83	5.35172	37.82	5.66086
	37.95	13.5362	38.01	19.1363	38.02	13.5714	38	17.1017		38.02	13.3408	38.02	13.5479	37.94	14.6295	38	18.4258		37.95	13.3544	38.02	10.8687	38.03	7.95282	38.04	16.3325			37.97	11.9055	38.01	12.8662	38.03	19.2121		37.94	14.6068	37.99	10.8292	38.01	13.2527		38	9.83346	38.03	5.62572	38.02	6.44918
	38.16	13.4995	38.21	19.7193	38.22	12.8912	38.2	17.4683		38.22	13.4311	38.23	14.1799	38.15	14.5721	38.2	17.4373		38.15	12.0302	38.22	11.3504	38.22	7.05651	38.22	16.3975			38.15	12.2536	38.21	13.2407	38.23	19.3262		38.14	13.9033	38.19	11.5726	38.21	13.1709		38.2	10.6441	38.22	5.9199	38.21	4.89266
	38.34	13.7406	38.41	17.4898	38.42	13.1879	38.4	17.1142		38.41	13.0134	38.42	14.5023	38.33	14.3378	38.39	16.6219		38.36	13.0708	38.42	10.8173	38.42	7.09689	38.42	17.5971			38.34	11.3779	38.41	13.246	38.42	19.2835		38.34	13.4648	38.4	11.0944	38.41	14.1249		38.4	11.0798	38.42	6.40757	38.41	5.0346
	38.55	13.7602	38.6	19.1327	38.63	12.7676	38.6	18.1335		38.62	13.2339	38.63	13.5645	38.54	15.2021	38.6	16.9851		38.57	13.3199	38.62	9.53487	38.62	7.29227	38.63	15.497			38.55	12.4035	38.61	12.1404	38.62	19.7567		38.55	14.0599	38.59	11.2742	38.6	13.4293		38.6	10.4208	38.62	6.64334	38.61	4.87163
	38.74	13.2675	38.81	18.3797	38.83	14.1512	38.8	18.2609		38.81	12.9557	38.83	14.2537	38.74	13.9914	38.8	17.3568		38.76	12.4095	38.82	9.68502	38.83	7.87155	38.83	18.0257			38.75	14.2966	38.81	12.3824	38.82	19.9695		38.75	13.0591	38.79	10.4153	38.8	13.5844		38.8	10.3211	38.82	6.51335	38.81	5.50404
	38.94	13.2349	39.02	17.805	39.03	12.8966	39	18.3006		39.01	11.912	39.02	13.5366	38.95	14.3026	39	17.4943		38.97	12.1397	39.02	11.154	39.03	6.93805	39.03	17.3616			38.97	11.6591	39.01	11.8763	39.02	20.3424		38.96	14.4903	39	10.6071	39	13.8447		39	11.6969	39.03	6.39657	39.02	6.12856
	39.15	13.1289	39.22	17.1698	39.23	13.7603	39.2	17.6161		39.21	13.9966	39.22	13.6049	39.16	14.3527	39.2	16.0361		39.16	12.0996	39.22	10.5805	39.23	7.69016	39.23	17.0082			39.15	12.5015	39.21	13.2781	39.21	20.1199		39.16	13.4124	39.19	11.0632	39.21	14.1384		39.2	10.4291	39.22	6.00179	39.22	5.75703
	39.34	13.0886	39.41	17.3141	39.43	12.9057	39.4	16.6351		39.41	13.2417	39.42	13.1305	39.33	14.5541	39.39	16.3444		39.34	11.1014	39.42	9.99537	39.43	8.176	39.43	17.0127			39.35	12.0878	39.4	12.5327	39.41	19.7024		39.33	13.1848	39.39	11.8637	39.4	14.1507		39.4	9.79413	39.42	7.22709	39.42	5.98992
	39.56	12.9235	39.62	17.3782	39.63	13.228	39.6	17.5222		39.61	13.097	39.62	12.485	39.55	14.5391	39.6	16.0355		39.56	12.1406	39.62	8.77718	39.63	8.63809	39.62	16.9724			39.58	12.9259	39.61	12.4318	39.63	18.9058		39.55	14.2477	39.59	11.8458	39.61	14.8333		39.6	10.4594	39.63	7.19202	39.62	5.93013
	39.75	13.2397	39.8	19.8638	39.82	13.1711	39.8	17.8217		39.81	13.9842	39.83	14.3964	39.75	14.5346	39.8	16.8586		39.75	12.4524	39.81	9.73538	39.83	7.58495	39.83	17.0932			39.75	12.389	39.81	12.3718	39.83	17.4621		39.75	13.7408	39.8	10.0437	39.81	14.0437		39.8	11.4953	39.83	7.60053	39.81	5.21645
	39.95	12.69	40.02	17.161	40.03	13.3393	40	16.9188		40.01	11.53	40.03	13.2042	39.96	14.1829	40	17.1819		39.95	11.6723	40.02	9.5251	40.03	7.63807	40.02	16.3986			39.95	12.4543	40.01	12.4381	40.02	20.1041		39.96	13.1198	39.99	10.262	40.01	12.7114		40	11.8389	40.02	6.60816	40.01	5.54143
	40.15	13.3744	40.21	18.1482	40.23	13.3471	40.19	16.8427		40.21	12.9224	40.23	13.4292	40.16	14.1563	40.2	16.9139		40.14	11.6228	40.22	10.8972	40.23	7.99033	40.23	16.3267			40.16	13.0064	40.21	11.8249	40.22	18.906		40.15	14.1021	40.19	10.621	40.21	13.5536		40.21	11.4824	40.22	6.76601	40.21	4.70732
	40.35	14.3708	40.41	17.5952	40.43	12.2347	40.39	16.4807		40.4	12.7846	40.42	12.7874	40.33	13.526	40.4	17.046		40.36	12.5739	40.41	11.0434	40.43	6.91164	40.43	16.8105			40.35	13.5695	40.41	11.8183	40.42	18.1785		40.33	13.7517	40.39	11.7109	40.4	15.2837		40.4	9.35788	40.41	6.50934	40.41	5.17034
	40.56	14.5772	40.61	17.8325	40.63	12.2676	40.6	16.7627		40.61	13.512	40.62	12.858	40.56	13.6492	40.6	16.7874		40.55	11.0166	40.61	10.6784	40.63	7.8228	40.63	16.4876			40.55	12.4325	40.61	13.4194	40.6	18.3906		40.54	13.9681	40.59	10.9171	40.6	13.5816		40.6	10.3978	40.63	6.74455	40.61	5.6445
	40.76	13.7721	40.81	16.5256	40.83	13.5874	40.8	15.9366		40.81	12.913	40.82	13.5863	40.75	15.0045	40.79	17.7441		40.74	11.6581	40.81	8.26655	40.83	7.49071	40.83	17.3261			40.75	13.1395	40.81	12.5774	40.83	19.0623		40.74	13.7536	40.79	11.6446	40.8	14.9988		40.8	9.06589	40.83	5.77202	40.81	5.30448
	40.96	13.6429	41	18.5029	41.02	12.4657	41	16.7276		41.01	12.9969	41.02	13.2162	40.94	14.1953	41	16.7484		40.95	11.2234	41.02	10.3115	41.03	6.41175	41.02	16.8216			40.95	12.7542	41.01	11.52	41.03	19.8723		40.94	12.5324	40.99	10.9925	41.01	13.6564		41	11.4754	41.03	6.47023	41.02	5.63803
	41.15	13.6425	41.21	18.04	41.22	11.9329	41.2	17.1752		41.22	13.9957	41.22	13.6572	41.14	15.1202	41.2	16.7381		41.15	12.4446	41.22	9.55782	41.22	7.6289	41.23	16.8367			41.16	13.1676	41.21	13.3021	41.22	17.8176		41.15	13.7275	41.19	12.4544	41.21	13.2692		41.2	10.507	41.23	7.93398	41.21	5.90988
	41.35	12.8144	41.41	17.4658	41.42	12.8558	41.4	16.3681		41.42	13.0583	41.43	11.9132	41.35	14.3541	41.41	17.2269		41.37	12.0908	41.42	9.47104	41.42	7.61733	41.42	16.5273			41.36	11.6791	41.41	11.6416	41.42	19.099		41.34	13.6013	41.39	11.9564	41.41	13.5623		41.4	9.77143	41.43	5.72035	41.41	6.15212
	41.54	11.0117	41.61	18.1279	41.62	12.4998	41.6	16.8615		41.61	12.5499	41.63	12.357	41.55	14.299	41.6	18.0848		41.55	9.54336	41.61	9.51107	41.62	7.3335	41.62	16.7364			41.55	11.9847	41.61	12.8472	41.61	18.8845		41.55	13.2742	41.6	11.5694	41.62	13.1099		41.6	10.3409	41.62	7.21517	41.61	5.10764
	41.75	13.301	41.81	18.5143	41.82	12.8284	41.8	16.7308		41.81	13.3314	41.83	11.8778	41.74	14.8392	41.8	14.6521		41.76	12.2156	41.82	9.22059	41.83	6.24286	41.82	16.4424			41.76	12.0102	41.81	12.8226	41.81	19.529		41.75	14.7449	41.79	10.7466	41.81	14.7575		41.8	10.0929	41.81	6.63012	41.81	4.80435
	41.96	11.9025	42.02	17.2083	42.03	12.9537	42	15.9042		42.01	13.4651	42.02	11.6501	41.94	14.7937	41.99	16.7124		41.96	11.9957	42.01	10.0753	42.03	7.6107	42.03	16.5758			41.96	12.4536	42.01	13.1444	42.02	17.9422		41.93	14.0134	41.99	11.1188	42.01	13.8023		42	9.35354	42.02	6.54694	42.02	6.3536
	42.14	13.658	42.22	18.1413	42.23	12.9389	42.21	15.1725		42.21	13.626	42.22	12.8057	42.15	13.9614	42.2	17.5755		42.15	11.7648	42.22	9.20812	42.23	7.24376	42.23	16.2008			42.15	11.735	42.2	12.1233	42.21	18.023		42.16	13.3345	42.2	11.0462	42.21	13.3681		42.2	10.8939	42.22	6.93903	42.21	3.86219
	42.36	11.97	42.41	17.6086	42.43	12.0706	42.41	16.8924		42.42	12.4411	42.43	13.3499	42.35	13.3886	42.4	14.8117		42.35	11.0346	42.42	9.13722	42.43	6.79367	42.43	16.9324			42.36	12.4993	42.4	12.4009	42.43	20.1562		42.35	14.8304	42.39	11.0618	42.4	13.7862		42.4	9.23068	42.42	6.74095	42.42	5.14915
	42.55	13.6972	42.61	18.3317	42.63	12.9036	42.6	16.2906		42.62	12.684	42.62	11.5651	42.55	14.6659	42.6	16.9112		42.56	10.4386	42.62	9.76566	42.63	7.82053	42.63	15.7422			42.56	12.1419	42.61	12.3079	42.63	19.7858		42.54	13.4687	42.59	10.9551	42.6	12.884		42.6	10.112	42.63	6.99522	42.62	5.3596
	42.75	12.6582	42.82	18.5203	42.83	13.2898	42.8	17.242		42.8	13.4415	42.82	11.5961	42.74	14.7163	42.79	15.803		42.76	10.6064	42.82	8.63589	42.82	6.77439	42.83	17.576			42.75	11.9062	42.81	12.7707	42.81	19.2933		42.75	13.1914	42.79	9.43108	42.81	13.5053		42.8	10.6979	42.83	7.35759	42.81	5.56401
	42.96	13.3462	43.02	16.2123	43.02	12.5924	43.01	15.8261		43.01	13.1835	43.03	11.0659	42.94	14.9871	43	17.1691		42.96	11.3331	43.02	9.85242	43.02	6.77993	43.03	16.4772			42.96	12.4503	43.01	12.1901	43.03	18.2169		42.95	13.5454	42.99	11.0656	43.01	13.3674		43	11.0205	43.02	5.60181	43.01	4.85593
	43.14	12.3824	43.22	16.133	43.22	12.6031	43.2	17.7461		43.21	13.1859	43.23	12.1539	43.15	14.2918	43.21	16.1159		43.14	11.5147	43.21	9.32355	43.22	7.24184	43.23	16.2757			43.14	12.5571	43.21	10.9505	43.22	19.7197		43.14	13.0823	43.19	12.2468	43.21	13.1076		43.2	10.7071	43.22	6.18222	43.21	5.40577
	43.36	11.8761	43.42	17.4106	43.43	13.0866	43.4	16.9799		43.41	13.0411	43.42	12.0875	43.36	14.6755	43.4	16.9084		43.36	10.6488	43.42	9.44502	43.43	7.64659	43.43	15.9809			43.36	12.2691	43.41	13.3912	43.42	19.2656		43.35	12.5896	43.39	11.1702	43.41	13.7397		43.4	8.87851	43.42	6.78676	43.41	5.98953
	43.56	13.1024	43.62	18.1815	43.63	11.6851	43.6	16.0494		43.61	12.8163	43.62	12.3638	43.56	13.4229	43.6	16.7023		43.55	11.5669	43.62	9.51708	43.63	7.51512	43.63	15.7236			43.56	11.4006	43.61	12.8598	43.61	18.2506		43.55	13.8328	43.6	11.2608	43.61	12.3781		43.6	9.76305	43.62	6.24417	43.62	5.28426
	43.75	12.6031	43.81	16.6671	43.83	12.5581	43.8	16.3818		43.81	12.3445	43.82	11.4649	43.76	12.9403	43.79	15.4582		43.76	11.9451	43.82	9.82131	43.83	8.46369	43.83	14.9792			43.76	10.7732	43.81	11.433	43.81	17.5579		43.75	12.8688	43.8	10.152	43.8	13.4129		43.8	10.8272	43.83	6.65851	43.82	5.87296
	43.95	13.1346	44.01	17.6043	44.02	13.1367	44	14.9362		44.02	13.2606	44.03	12.8205	43.95	14.6658	44	15.2596		43.95	11.8215	44.02	9.25456	44.03	6.80992	44.04	15.895			43.96	11.1829	44.01	13.1623	44.02	17.7647		43.94	14.0944	43.99	10.3889	44.01	14.4482		44	9.82471	44.03	7.06271	44.01	5.30927
	44.16	11.4766	44.22	15.872	44.23	13.545	44.2	16.2557		44.22	13.1873	44.22	11.813	44.15	13.7769	44.2	15.937		44.17	12.0207	44.22	9.50386	44.22	7.50781	44.24	16.7139			44.15	11.8687	44.21	12.2094	44.23	19.2197		44.15	13.3069	44.19	10.6629	44.21	14.434		44.2	10.4215	44.23	6.68172	44.21	4.43906
	44.37	12.4801	44.41	16.9664	44.42	13.0422	44.4	15.7315		44.41	11.494	44.43	12.1181	44.35	13.9502	44.4	15.4338		44.35	11.3143	44.41	8.90864	44.43	6.95241	44.43	17.3857			44.35	12.4027	44.41	11.0649	44.43	18.7967		44.35	12.4855	44.39	10.3633	44.41	12.5484		44.4	9.49068	44.43	5.99394	44.41	4.951
	44.55	11.8816	44.62	17.9111	44.62	13.0287	44.6	16.5169		44.61	12.7192	44.63	11.5383	44.57	13.9243	44.6	14.9471		44.56	11.2344	44.62	9.33069	44.62	6.87559	44.63	16.8165			44.57	12.6147	44.61	12.7721	44.62	18.2005		44.55	12.891	44.59	10.1958	44.61	13.1193		44.6	10.6702	44.62	6.24858	44.61	5.31448
	44.75	12.627	44.82	16.9689	44.82	12.4073	44.8	15.4991		44.81	12.4656	44.82	11.775	44.76	13.8422	44.8	14.879		44.76	10.2433	44.81	8.64489	44.82	7.11672	44.82	16.5529			44.76	12.3801	44.81	13.0391	44.82	17.4785		44.75	12.1614	44.8	10.9475	44.81	13.5879		44.8	9.86839	44.83	6.67323	44.82	4.10564
	44.96	12.7192	45.01	16.2996	45.03	11.2342	45	15.7517		45.01	12.6453	45.02	12.4439	44.95	13.3346	45.01	15.0183		44.97	12.0695	45.02	9.92479	45.02	6.41451	45.03	15.4485			44.95	12.2016	45.01	12.4467	45.02	19.1161		44.96	13.2131	44.99	10.8055	45.01	12.5324		45	9.66075	45.02	6.44392	45.01	5.63548
	45.15	12.5125	45.21	15.7614	45.23	11.5292	45.2	16.4226		45.21	12.8426	45.22	12.1571	45.15	13.7293	45.2	16.5424		45.17	10.991	45.23	9.23606	45.23	7.64739	45.23	15.7761			45.15	11.0771	45.21	11.3028	45.22	18.5084		45.15	14.0255	45.2	9.84881	45.21	12.5114		45.2	9.79976	45.23	7.08471	45.22	6.0254
	45.35	12.6082	45.41	16.1892	45.42	13.1054	45.4	16.1511		45.4	11.4755	45.41	9.67339	45.36	12.061	45.4	15.9544		45.35	11.6938	45.42	9.34247	45.42	7.77967	45.43	15.3426			45.36	12.3501	45.41	11.8857	45.43	17.7561		45.36	13.1367	45.4	11.1353	45.4	13.4492		45.4	9.76402	45.42	6.7089	45.41	5.49737
	45.55	10.5678	45.61	16.9366	45.62	13.9502	45.6	15.4272		45.62	12.5967	45.63	11.2426	45.54	13.4162	45.6	16.1762		45.55	12.8575	45.62	9.31946	45.62	7.71089	45.62	15.9838			45.55	12.3183	45.61	11.7566	45.62	18.2262		45.55	12.789	45.6	10.0062	45.6	12.814		45.6	10.9004	45.62	6.16711	45.61	4.30019
	45.74	12.2707	45.8	15.8405	45.82	12.0071	45.8	15.3605		45.82	12.3362	45.83	11.1595	45.75	13.7569	45.81	16.0073		45.77	11.0941	45.82	9.28735	45.82	7.85086	45.82	15.7141			45.75	12.432	45.81	11.8211	45.82	18.1929		45.74	12.1088	45.8	10.7107	45.79	14.4742		45.8	9.55446	45.82	5.86946	45.81	4.27349
	45.95	11.5586	46.01	15.8431	46.02	12.5639	46	14.0372		46.02	14.0655	46.02	12.4061	45.95	13.7886	46	14.3639		45.95	11.4291	46.01	9.32059	46.01	6.54146	46.03	16.3484			45.94	11.5446	46	11.5482	46.02	16.8037		45.94	13.7031	45.99	9.95621	46.01	13.2961		46.01	9.40564	46.03	7.02559	46.01	5.6955
	46.16	11.1585	46.22	17.0619	46.22	12.0667	46.2	16.1359		46.21	12.5354	46.23	11.6723	46.17	14.4787	46.2	14.9069		46.16	10.3468	46.22	11.188	46.22	7.30392	46.22	15.8571			46.17	12.4103	46.21	10.5183	46.22	18.4152		46.15	13.2164	46.2	9.31328	46.22	13.6736		46.2	9.2948	46.22	6.66644	46.21	4.68175
	46.36	12.3278	46.42	17.2347	46.43	12.3877	46.41	15.1099		46.41	13.7447	46.43	11.4093	46.35	13.188	46.4	15.7321		46.37	10.8755	46.43	10.5534	46.43	6.99671	46.42	16.5272			46.35	12.182	46.41	11.5127	46.42	18.5061		46.34	13.8745	46.4	10.0589	46.41	12.9627		46.4	10.1964	46.41	6.31578	46.41	5.47422
	46.55	11.4725	46.62	16.2983	46.63	12.3994	46.6	15.6271		46.6	12.5054	46.62	11.8417	46.54	13.1882	46.6	14.5068		46.56	11.3645	46.63	9.64136	46.62	7.59003	46.63	16.7703			46.55	12.1049	46.6	10.8883	46.61	17.5216		46.55	13.33	46.59	10.7662	46.61	11.8937		46.6	10.5734	46.62	5.96989	46.62	5.68437
	46.75	12.6544	46.81	17.0064	46.83	10.9977	46.8	15.0187		46.81	11.5429	46.81	11.9439	46.75	13.0225	46.8	15.27		46.75	10.9844	46.82	9.73081	46.83	8.35845	46.83	16.1972			46.75	11.2925	46.81	12.2049	46.83	18.637		46.76	13.6388	46.8	11.0071	46.81	13.4483		46.81	10.6548	46.83	6.70323	46.82	5.12459
	46.96	12.4438	47.01	14.4871	47.03	12.5619	47.01	14.9347		47.01	12.7346	47.02	10.3681	46.94	14.4845	47	15.1777		46.95	10.9031	47.01	7.90893	47.03	8.29761	47.03	15.9174			46.94	11.7358	47	10.8257	47.02	19.7873		46.96	12.3136	47	11.4107	47	14.2268		47.01	9.24923	47.02	7.37351	47.02	5.04671
	47.16	11.1874	47.21	14.6562	47.22	11.6118	47.2	14.9669		47.21	12.4987	47.23	9.63825	47.15	14.0605	47.2	14.2089		47.15	11.0316	47.21	9.87811	47.22	6.84753	47.23	16.4021			47.18	10.7443	47.21	11.5396	47.23	17.8547		47.14	12.4125	47.19	10.4715	47.2	12.1583		47.2	9.07793	47.22	6.44696	47.21	4.71091
	47.36	12.1939	47.41	16.7762	47.42	12.1783	47.39	14.7306		47.41	12.8991	47.43	11.5504	47.34	13.4922	47.4	14.4826		47.38	10.612	47.41	8.87768	47.42	7.29661	47.43	15.8837			47.37	11.1073	47.41	11.2033	47.43	19.3241		47.34	13.2039	47.39	10.3677	47.41	13.4363		47.4	9.61698	47.42	5.2397	47.41	5.16481
	47.55	12.0275	47.61	16.8899	47.62	13.8354	47.59	15.3478		47.62	12.474	47.63	9.83501	47.57	12.4156	47.6	15.1557		47.55	12.4094	47.62	9.22619	47.63	7.18221	47.62	16.6287			47.57	11.4082	47.61	11.7762	47.63	18.2966		47.54	12.7381	47.59	10.4917	47.61	14.1162		47.6	7.90341	47.62	7.85247	47.61	4.01013
	47.74	11.2623	47.81	16.9697	47.82	12.4514	47.8	15.3001		47.82	11.4298	47.83	11.0262	47.76	13.1176	47.81	14.3939		47.75	11.6824	47.81	9.87728	47.83	7.82902	47.83	15.5377			47.77	11.3775	47.81	11.8646	47.82	19.7763		47.74	12.945	47.79	10.3149	47.81	12.5074		47.8	10.0442	47.82	6.15864	47.81	5.50733
	47.95	12.3585	48.02	15.7593	48.03	12.7796	48	13.4898		48.01	11.6687	48.03	10.4959	47.97	13.386	48	13.7169		47.97	11.2309	48.04	10.7861	48.03	7.07707	48.03	15.1936			47.96	12.563	48.01	10.5599	48.01	17.8597		47.96	13.1589	48	9.92645	48.01	13.0514		48	8.88629	48.02	6.15584	48.01	5.43665
	48.15	12.0844	48.22	15.9532	48.24	13.0292	48.2	14.6532		48.21	11.879	48.22	10.0982	48.16	12.3746	48.2	14.7968		48.15	10.0193	48.22	8.12349	48.23	6.51508	48.23	15.3539			48.16	12.4743	48.21	10.8801	48.21	17.8357		48.15	13.3595	48.2	9.70231	48.21	13.1692		48.2	10.2559	48.23	6.33075	48.22	4.41568
	48.35	11.6145	48.41	16.7461	48.43	11.0699	48.4	14.7225		48.42	12.582	48.43	10.6168	48.36	13.0824	48.4	14.0004		48.35	10.9418	48.42	8.53914	48.43	6.32476	48.44	15.9667			48.38	11.3322	48.41	12.7902	48.43	18.3101		48.35	13.5908	48.39	11.3631	48.4	12.1491		48.4	9.2968	48.43	7.02115	48.41	3.59304
	48.56	11.7437	48.61	14.9378	48.62	10.9094	48.6	14.054		48.62	10.93	48.63	10.5094	48.57	13.6877	48.6	16.1382		48.55	11.7593	48.62	9.48908	48.62	6.87889	48.63	15.8352			48.56	11.8784	48.61	13.2529	48.63	16.57		48.55	13.2461	48.6	10.0013	48.61	12.809		48.6	8.40863	48.63	7.20851	48.61	4.46673
	48.74	10.9672	48.81	14.8702	48.82	12.7538	48.8	15.5158		48.81	12.3944	48.83	10.1176	48.76	13.1025	48.8	13.6971		48.76	10.0521	48.82	9.29979	48.82	7.87208	48.83	14.8625			48.75	12.6181	48.8	11.9107	48.82	16.6419		48.74	12.4804	48.8	9.79329	48.8	12.863		48.8	8.05621	48.83	5.92546	48.81	5.53835
	48.95	11.762	49.02	15.7841	49.03	13.0116	49	14.5073		49.01	12.4655	49.02	10.271	48.95	13.1373	48.99	14.3288		48.96	10.3218	49.01	9.16811	49.02	7.3738	49.03	14.0738			48.96	11.9121	49.01	11.1164	49.02	17.6044		48.95	12.8746	48.99	10.6909	49.02	13.5914		49	9.43611	49.02	6.71498	49.01	5.1354
	49.16	11.3523	49.22	15.6685	49.22	11.4459	49.2	14.9248		49.21	13.6487	49.22	10.6544	49.15	13.0013	49.2	14.3937		49.15	9.63036	49.21	10.043	49.23	7.71737	49.22	15.18			49.15	10.621	49.21	10.5925	49.22	18.9254		49.14	12.1427	49.2	9.69876	49.2	12.1852		49.2	8.25156	49.22	4.75367	49.21	4.65042
	49.35	11.2688	49.42	15.3081	49.42	11.284	49.4	15.3159		49.41	10.4495	49.43	8.65111	49.36	13.5959	49.4	14.6707		49.34	11.4001	49.41	7.78176	49.42	7.36119	49.42	16.1073			49.35	11.6631	49.41	11.9239	49.42	19.081		49.35	12.9223	49.39	10.6564	49.41	12.4979		49.4	7.67932	49.43	6.04038	49.42	5.32722
	49.56	10.8258	49.62	16.3284	49.62	12.5321	49.6	14.5669		49.62	10.9351	49.63	9.30985	49.57	13.7868	49.6	14.3252		49.56	10.1788	49.63	9.49142	49.63	7.39325	49.63	13.6644			49.57	11.0326	49.6	10.2408	49.61	16.4202		49.56	12.9906	49.59	9.36967	49.61	12.5976		49.6	8.21729	49.62	6.19861	49.62	3.90667
	49.75	11.3258	49.81	15.8882	49.83	11.1766	49.8	13.9402		49.82	11.8343	49.83	8.49871	49.77	13.5285	49.8	14.8587		49.75	10.5338	49.83	9.49321	49.82	6.55342	49.83	15.2455			49.75	11.4641	49.81	11.6554	49.82	17.4619		49.75	12.04	49.8	9.70555	49.81	12.6665		49.8	8.08646	49.82	7.50717	49.82	5.31504
	49.95	11.2749	50.01	15.7845	50.02	12.7599	50	12.9643		50.02	10.6734	50.03	10.3314	49.95	13.1331	50	14.1125		49.95	10.9429	50.02	8.30014	50.02	7.10834	50.03	14.9568			49.96	9.84408	50.01	10.9059	50.02	16.6602		49.94	12.7604	50	8.2552	50	12.5737		50	7.15928	50.03	6.72013	50.02	4.78843
	50.14	10.3228	50.21	14.8639	50.22	11.0596	50.19	13.9382		50.21	10.9369	50.22	10.8176	50.15	13.5982	50.2	14.8044		50.16	9.80878	50.22	8.91826	50.22	6.08297	50.23	14.839			50.16	12.3915	50.21	10.3416	50.23	17.9973		50.15	12.6838	50.19	9.96417	50.21	13.3073		50.2	7.40577	50.23	7.05506	50.22	4.42486
	50.35	11.4153	50.41	15.527	50.42	11.3674	50.4	14.8259		50.41	11.765	50.43	7.48139	50.35	12.4916	50.4	13.0256		50.36	10.6487	50.42	9.11803	50.42	7.14657	50.43	14.64			50.35	11.7151	50.41	12.267	50.42	17.8583		50.35	13.3709	50.39	9.28735	50.41	12.642		50.4	6.61849	50.42	5.72182	50.41	4.75989
	50.55	10.6792	50.62	16.3738	50.63	11.929	50.6	14.3405		50.62	10.5018	50.63	9.44347	50.55	12.5483	50.6	15.4289		50.55	10.4513	50.61	8.08543	50.63	8.20541	50.63	14.6938			50.55	10.9209	50.62	11.7527	50.62	17.8548		50.55	12.7618	50.59	8.83995	50.61	13.064		50.6	9.72439	50.62	5.62703	50.61	4.23462
	50.76	10.2922	50.82	16.2406	50.83	11.3348	50.8	13.0226		50.82	12.8391	50.82	8.40015	50.76	11.2284	50.8	13.408		50.75	10.4324	50.82	7.71583	50.83	7.43619	50.82	14.8811			50.77	11.6697	50.81	11.1943	50.82	18.335		50.75	12.5525	50.8	10.0638	50.81	12.35		50.8	8.23377	50.83	5.27896	50.82	4.68305
	50.94	9.72551	51	15.0686	51.03	12.0868	50.99	14.4941		51.02	12.2327	51.03	8.84054	50.96	12.7473	51	15.7353		50.96	11.0758	51.03	8.8289	51.03	7.65613	51.03	15.6167			50.96	10.3419	51	11.6408	51.01	16.7792		50.95	12.257	50.99	10.8789	51.01	12.7254		51	7.98743	51.02	4.72893	51.01	4.09251
	51.15	11.9121	51.21	13.5351	51.23	11.0994	51.2	12.4867		51.21	12.5963	51.22	8.13541	51.16	11.9906	51.2	13.9628		51.14	11.4025	51.21	7.81915	51.23	6.8779	51.23	15.2251			51.17	11.5016	51.21	11.4211	51.22	17.1621		51.14	12.8895	51.19	9.19209	51.2	12.5933		51.21	7.71095	51.22	6.43508	51.22	3.33282
	51.36	9.94932	51.41	14.3441	51.43	11.3644	51.4	12.7202		51.41	10.3363	51.42	7.79666	51.36	13.4815	51.41	12.57		51.36	9.86509	51.42	9.7753	51.43	7.219	51.43	13.8879			51.36	11.3674	51.41	11.7517	51.42	17.7664		51.35	12.0767	51.4	9.80359	51.4	12.443		51.4	6.88612	51.43	6.8356	51.41	4.96905
	51.56	10.6238	51.61	13.9569	51.63	12.0912	51.6	12.5814		51.61	10.2541	51.62	9.2971	51.55	12.5951	51.61	13.7452		51.56	10.4399	51.61	8.51727	51.63	6.59629	51.62	14.8065			51.56	11.9222	51.6	11.5059	51.63	15.7367		51.56	12.4499	51.6	9.78687	51.6	14.0436		51.6	6.58556	51.63	5.97747	51.61	3.56762
	51.77	10.6675	51.81	15.8781	51.83	9.80162	51.81	11.8077		51.82	11.6856	51.83	9.27929	51.75	10.573	51.81	13.9571		51.76	9.6834	51.81	8.34283	51.82	8.70372	51.82	14.308			51.78	11.6796	51.81	10.3376	51.83	17.2787		51.74	11.6553	51.79	9.56339	51.81	11.9462		51.8	8.18445	51.82	6.83637	51.81	4.16201
	51.96	8.70171	52	14.8306	52.01	11.4943	52	13.9394		52.02	11.169	52.03	8.05801	51.96	12.2015	52.01	11.6489		51.95	9.90998	52.02	8.35217	52.01	7.23807	52.03	14.2501			51.95	11.0282	52.02	10.1277	52.02	16.1965		51.94	11.6366	52	9.0706	52	13.5788		52.01	7.77017	52.03	6.48268	52.01	4.97073
	52.15	10.6501	52.2	13.7249	52.21	9.13232	52.2	14.3278		52.21	11.717	52.23	9.99217	52.15	12.3883	52.2	14.2612		52.15	9.98953	52.22	8.45566	52.22	7.51377	52.23	13.6176			52.15	11.4328	52.21	10.7826	52.21	16.6102		52.15	12.3637	52.19	9.63607	52.21	13.4249		52.19	7.78453	52.22	4.31609	52.21	3.15831
	52.35	8.5658	52.42	15.3436	52.43	10.1871	52.4	12.5937		52.41	9.57709	52.43	8.05416	52.37	12.2341	52.4	12.8844		52.36	9.80775	52.43	8.175	52.43	6.44763	52.43	14.5772			52.35	12.2547	52.4	10.4076	52.42	17.635		52.35	11.7823	52.4	9.01663	52.41	12.0145		52.4	7.32469	52.43	5.49872	52.42	3.29996
	52.55	8.40739	52.61	15.3975	52.63	9.64311	52.61	12.5076		52.6	11.7509	52.62	8.65357	52.55	13.3456	52.6	12.9384		52.56	10.3299	52.62	8.04209	52.62	7.50712	52.63	13.2146			52.56	11.8982	52.62	10.5493	52.62	16.705		52.55	12.6404	52.6	9.51031	52.61	12.1883		52.6	6.82563	52.62	4.7648	52.61	3.57453
	52.76	9.23078	52.82	13.888	52.82	10.1638	52.8	13.2089		52.81	10.2867	52.82	7.98123	52.76	11.7066	52.8	12.3045		52.76	9.11348	52.82	8.57515	52.83	6.96818	52.83	14.2141			52.76	11.5917	52.81	11.0993	52.82	16.5028		52.75	11.5398	52.8	10.2977	52.81	12.0464		52.8	6.9122	52.83	3.97308	52.81	3.89251
	52.96	8.90231	53.01	15.2784	53.03	11.1761	53	13.5733		53.02	10.9843	53.03	7.95526	52.96	12.2278	53	13.7182		52.96	9.65104	53.02	8.24317	53.03	6.78534	53.02	13.9705			52.95	11.4989	53.01	10.105	53.01	16.4343		52.94	12.6668	52.99	9.56995	53	12.7574		53	8.6576	53.03	3.9478	53.01	3.79102
	53.16	9.27432	53.21	16.5919	53.22	10.8861	53.2	13.2987		53.22	11.2043	53.23	8.37922	53.16	12.0134	53.2	12.8566		53.16	10.9428	53.21	7.7714	53.22	7.2561	53.23	14.2934			53.16	11.2515	53.21	8.65158	53.22	16.8809		53.15	11.7061	53.19	9.41746	53.21	12.0388		53.2	7.10528	53.23	4.44465	53.21	4.00093
	53.35	8.92125	53.41	14.8694	53.42	11.5651	53.4	13.4573		53.42	12.1186	53.43	8.22698	53.36	12.9579	53.4	13.7109		53.36	8.25503	53.42	8.2539	53.42	6.87077	53.43	14.2513			53.36	9.9643	53.41	10.6895	53.43	17.1061		53.35	12.8012	53.4	9.43141	53.41	12.2496		53.41	5.61866	53.43	5.02121	53.41	2.88198
	53.55	10.7682	53.61	14.13	53.63	11.7155	53.6	13.246		53.61	11.3407	53.63	9.34592	53.55	12.1382	53.6	15.1607		53.57	10.7211	53.61	8.50354	53.61	6.31009	53.63	13.423			53.56	12.2969	53.61	10.9335	53.63	16.7663		53.55	11.8997	53.59	9.49778	53.61	12.2533		53.6	6.5141	53.62	4.65315	53.61	3.28922
	53.76	8.29425	53.82	16.932	53.83	9.88789	53.8	11.5915		53.81	11.64	53.83	7.89547	53.75	11.7194	53.8	13.4549		53.76	10.3679	53.81	6.91386	53.83	6.09185	53.83	14.8826			53.74	10.1719	53.8	11.4219	53.81	16.7703		53.74	12.4119	53.79	8.92364	53.81	12.3751		53.8	6.54949	53.82	5.82969	53.81	4.8322
	53.96	8.30255	54.01	14.4245	54.02	10.1575	54	12.4152		54.01	11.3817	54.03	8.32938	53.97	10.885	54	11.9314		53.97	10.0259	54.03	8.19517	54.02	5.8768	54.02	12.5327			53.97	10.3853	54.01	10.7656	54.02	16.5548		53.95	11.9234	54	9.52892	54	12.7881		54	6.10913	54.03	4.87173	54.03	3.43732
	54.16	8.28231	54.22	14.5942	54.23	10.743	54.2	11.3481		54.21	11.8646	54.22	6.52366	54.16	12.8956	54.2	13.5908		54.16	9.95757	54.23	8.0065	54.22	6.48667	54.23	14.0517			54.15	11.0841	54.21	9.58937	54.21	16.1561		54.15	11.3461	54.19	10.2041	54.2	12.8194		54.2	6.78089	54.23	4.64857	54.23	2.96279
	54.36	8.12755	54.41	15.0633	54.43	11.1917	54.4	12.0263		54.42	12.0239	54.43	7.93784	54.36	11.7129	54.4	13.433		54.35	9.12241	54.42	6.80796	54.43	7.81697	54.43	12.1486			54.37	11.0513	54.41	9.67045	54.42	17.1964		54.35	12.6661	54.39	8.6566	54.4	11.2748		54.4	6.30754	54.42	4.72172	54.42	3.31107
	54.56	7.71747	54.61	15.3205	54.62	8.68388	54.6	12.5128		54.62	11.0416	54.62	8.06957	54.56	10.3226	54.6	12.506		54.55	10.3076	54.61	7.28006	54.62	5.59992	54.63	13.6184			54.57	11.8415	54.61	9.45883	54.61	16.9589		54.55	12.4478	54.6	9.24485	54.61	12.7824		54.6	6.09181	54.63	3.84857	54.61	3.57406
	54.76	6.84574	54.81	14.0496	54.82	11.5102	54.8	11.7892		54.81	9.49491	54.82	7.91781	54.74	10.4601	54.8	12.7711		54.75	10.0054	54.82	7.42442	54.82	7.37566	54.82	11.5802			54.75	10.4905	54.82	11.4065	54.82	17.5099		54.76	11.7878	54.8	9.71189	54.81	12.0428		54.8	6.40672	54.83	3.37012	54.81	3.64188
	54.96	7.93662	55.01	13.6618	55.03	11.2525	55	11.8153		55.01	11.3542	55.03	9.21837	54.95	11.6184	55	12.3483		54.95	10.2093	55.01	7.42915	55.01	6.36907	55.03	12.5151			54.95	10.5132	55.02	10.7907	55.02	17.0767		54.94	10.9944	54.99	9.82279	55	12.6641		55	6.07605	55.02	5.14738	55.01	2.9032
	55.14	8.64585	55.21	15.0845	55.22	11.6819	55.2	11.0007		55.21	10.6911	55.23	7.83476	55.14	10.9658	55.2	10.8711		55.15	9.71717	55.22	7.42594	55.22	6.37502	55.23	11.6339			55.17	10.7902	55.22	11.1032	55.22	17.039		55.14	11.2215	55.2	9.15196	55.2	13.5834		55.2	6.09617	55.22	6.01982	55.21	2.9593
	55.36	7.68158	55.42	15.8606	55.42	10.5907	55.4	13.0415		55.4	11.2754	55.43	8.24276	55.35	12.0215	55.4	12.1335		55.35	8.9488	55.43	7.55892	55.42	6.7056	55.42	11.5451			55.36	10.3862	55.41	9.6483	55.42	13.2752		55.36	12.4422	55.39	9.12043	55.41	10.1599		55.4	5.10318	55.42	3.96419	55.42	2.48254
	55.56	7.42544	55.62	13.8964	55.63	9.81142	55.6	11.0393		55.61	10.3387	55.63	8.48633	55.56	12.4648	55.6	12.5158		55.57	9.78994	55.63	6.97066	55.63	7.19884	55.64	12.6742			55.57	10.5602	55.61	10.3989	55.62	15.9863		55.55	11.8487	55.6	9.12681	55.61	11.0264		55.61	5.07291	55.62	3.82367	55.62	1.91143
	55.75	6.53169	55.82	15.9685	55.83	11.6961	55.8	10.4546		55.81	10.6112	55.82	6.79129	55.76	10.2139	55.8	11.7651		55.76	10.5087	55.82	6.3454	55.83	5.34414	55.84	12.083			55.76	9.94959	55.81	7.9608	55.82	16.9412		55.75	11.2567	55.8	8.45862	55.82	11.6425		55.8	4.50457	55.82	3.67965	55.82	3.05743
	55.97	6.03175	56.01	12.9879	56.03	10.7961	56	11.3729		56.01	11.0549	56.01	6.17262	55.96	11.1008	55.99	12.3257		55.95	11.1695	56.02	7.21439	56.02	6.06489	56.03	10.4523			55.96	9.88368	56.01	10.7757	56.01	16.2213		55.95	11.8891	55.99	9.69621	56	12.6089		56.01	5.14783	56.03	3.11269	56.02	2.52078
	56.15	6.99823	56.2	12.8992	56.22	11.1843	56.2	11.6187		56.22	10.7773	56.22	7.37262	56.17	9.28982	56.2	13.8572		56.16	8.97177	56.21	5.7263	56.23	6.01778	56.22	11.4508			56.18	10.3059	56.21	10.4293	56.23	15.0452		56.15	10.1347	56.2	9.85396	56.2	12.8194		56.21	4.17676	56.23	3.79581	56.22	2.13761
	56.34	7.47945	56.4	15.4438	56.41	10.1865	56.4	10.8997		56.43	11.2319	56.43	7.18919	56.37	9.73991	56.41	10.957		56.35	8.48344	56.42	7.26815	56.41	6.16266	56.42	9.59308			56.36	10.9785	56.41	10.7021	56.43	16.5398		56.35	11.615	56.4	9.84545	56.41	11.7826		56.4	3.65213	56.42	4.13467	56.41	3.23455
	56.54	5.89372	56.61	15.3452	56.62	10.2829	56.6	11.4546		56.62	9.807	56.63	6.99996	56.56	9.81991	56.6	12.7962		56.57	9.32166	56.62	5.95616	56.62	5.21332	56.63	11.4271			56.55	11.0889	56.59	10.1669	56.61	16.1806		56.55	10.5579	56.6	10.9375	56.6	12.3174		56.6	3.99294	56.62	3.78165	56.61	1.4127
	56.74	7.77793	56.8	14.3782	56.82	11.6591	56.8	10.8794		56.82	10.2182	56.83	8.81167	56.76	10.9334	56.8	12.5323		56.75	10.7126	56.82	6.48099	56.83	4.9967	56.83	11.8576			56.76	11.4788	56.81	8.9863	56.82	16.8521		56.76	11.6129	56.79	9.41154	56.82	12.4893		56.8	3.92362	56.82	3.20467	56.81	0.9214
	56.94	7.47307	57.01	14.1858	57.03	10.4749	57	12.346		57.01	9.8866	57.03	7.08176	56.95	11.0418	57	13.3231		56.94	8.85958	57.03	7.62794	57.03	4.39589	57.02	11.1663			56.95	10.6804	57.01	9.5944	57.02	16.7984		56.95	11.6725	57	8.93059	57.01	11.518		57	5.72738	57.03	3.6227	57.02	0.51945
	57.15	4.51851	57.22	14.809	57.23	11.1135	57.21	11.0494		57.21	9.15525	57.23	7.2027	57.14	9.58813	57.2	12.6835		57.17	8.1824	57.23	6.62254	57.23	5.56744	57.23	10.6662			57.16	10.6259	57.21	10.5425	57.22	14.3213		57.14	11.0476	57.2	9.8889	57.21	11.6407		57.2	5.33071	57.22	3.4169	57.22	3.0444
	57.38	5.74877	57.42	12.7214	57.43	11.1951	57.41	10.3583		57.41	8.98465	57.42	7.82477	57.37	8.46881	57.4	12.7501		57.36	9.34087	57.43	5.26191	57.43	6.41726	57.43	11.1137			57.35	10.3392	57.41	10.2059	57.42	15.694		57.35	11.8143	57.4	8.88808	57.41	11.8701		57.41	3.42393	57.43	2.83199	57.42	1.1793
	57.54	7.50472	57.61	13.137	57.62	11.0678	57.6	11.7907		57.62	10.6607	57.63	8.76817	57.55	9.46406	57.6	11.5542		57.54	8.67905	57.62	7.15729	57.62	5.06792	57.62	10.126			57.55	9.49555	57.6	9.09566	57.62	16.3849		57.56	10.8392	57.59	9.24873	57.61	12.5778		57.61	5.30823	57.63	4.05511	57.61	1.16069
	57.74	6.68843	57.81	13.3305	57.82	10.6458	57.8	10.2053		57.81	10.0233	57.82	7.64795	57.74	9.80853	57.8	11.658		57.77	8.04331	57.81	7.66019	57.82	5.34164	57.82	9.28989			57.75	10.9887	57.81	9.1807	57.83	15.99		57.74	10.7292	57.8	9.15857	57.81	11.8939		57.8	4.82659	57.83	1.98091	57.82	0.77005
	57.96	5.44211	58	13.5698	58.01	11.3294	58	11.9783		58.02	10.0926	58.03	6.47617	57.95	9.61327	58.01	13.0901		57.97	8.90287	58.02	5.93036	58.01	4.03628	58.02	11.2449			57.95	10.0085	58	8.50576	58.02	16.2439		57.96	9.61277	57.99	7.59537	58.02	11.9618		58.01	4.44551	58.03	3.06547	58.02	0.32508
	58.16	6.32175	58.22	14.0572	58.23	10.0975	58.2	9.98898		58.21	10.0224	58.22	7.04831	58.15	9.96007	58.2	11.5548		58.16	8.34689	58.21	6.41331	58.23	4.38613	58.22	10.1857			58.17	8.83266	58.21	9.39933	58.23	15.6803		58.14	9.60309	58.2	8.69828	58.21	11.4984		58.21	3.88297	58.22	2.51836	58.21	1.21338
	58.34	4.89128	58.41	12.6779	58.43	10.6632	58.39	9.78648		58.41	10.9403	58.43	9.03887	58.34	8.05296	58.4	11.3587		58.36	7.47904	58.43	7.65609	58.43	5.62052	58.42	9.29916			58.36	9.08762	58.4	10.2254	58.42	14.4283		58.34	10.5543	58.4	8.80446	58.42	12.3703		58.39	4.45704	58.41	1.53715	58.41	0.86457
	58.56	2.43567	58.61	13.6902	58.63	10.1106	58.6	8.70064		58.61	10.3063	58.62	8.15005	58.55	7.58765	58.6	10.6222		58.56	8.66918	58.62	6.44627	58.63	4.55936	58.63	10.2072			58.57	9.28676	58.61	9.43258	58.63	13.6368		58.54	10.455	58.59	9.34035	58.61	11.5425		58.6	3.51063	58.62	2.7168	58.61	0.86887
	58.75	6.02476	58.81	12.7029	58.83	10.6626	58.8	10.8353		58.81	11.8549	58.83	9.02565	58.75	9.38241	58.81	10.8063		58.76	8.95889	58.83	6.9435	58.83	3.58188	58.83	10.5844			58.76	9.91601	58.81	9.45163	58.82	15.621		58.74	10.9183	58.8	8.24574	58.81	11.8223		58.8	3.76461	58.83	3.80275	58.83	0.38136
	58.96	5.78811	59.01	13.0966	59.03	10.5889	59	13.1663		59.01	9.75474	59.02	7.2223	58.96	9.21094	59.01	11.3823		58.95	7.44709	59.03	6.65146	59.02	3.59934	59.03	9.18352			58.95	9.7072	59.01	8.56125	59.01	15.7818		58.95	10.2047	58.99	8.73223	59.01	12.2991		59	2.60532	59.03	2.0043	59.02	-0.73716
	59.15	6.12339	59.21	14.3745	59.22	9.91981	59.2	9.59448		59.2	9.75822	59.21	6.62345	59.15	10.4661	59.19	10.8547		59.15	9.31199	59.22	5.92491	59.22	4.31646	59.23	9.64978			59.16	10.2441	59.21	10.1326	59.21	15.7841		59.14	10.5873	59.19	7.42582	59.2	10.4705		59.2	4.45879	59.22	2.71676	59.22	1.2305
	59.36	4.90057	59.41	13.2514	59.42	9.7908	59.4	10.0399		59.42	9.23008	59.43	6.09949	59.35	10.8004	59.4	10.8567		59.37	8.27887	59.42	5.79901	59.43	4.89372	59.43	10.341			59.36	10.1342	59.4	8.6524	59.41	15.9121		59.36	10.8723	59.4	8.13055	59.41	12.253		59.4	5.36752	59.42	2.75852	59.41	0.88576
	59.56	4.86191	59.62	13.1871	59.62	9.60177	59.6	10.9839		59.62	12.4366	59.62	7.99166	59.55	10.611	59.6	10.4964		59.56	7.90222	59.63	5.20794	59.62	4.44255	59.63	9.39362			59.55	9.64414	59.61	9.27507	59.63	18.1646		59.54	9.68127	59.59	8.67008	59.6	11.5168		59.6	4.35373	59.63	3.54858	59.61	1.25703
	59.76	5.60436	59.82	13.823	59.83	11.619	59.8	9.76088		59.82	8.98473	59.83	7.2759	59.75	8.46898	59.8	11.0268		59.76	7.1805	59.82	6.11171	59.82	5.60235	59.82	10.1597			59.75	10.6761	59.81	8.19745	59.83	16.6455		59.74	10.6179	59.8	8.64816	59.8	11.7852		59.8	2.6825	59.82	2.15891	59.81	0.40645
	59.95	3.72372	60.01	12.6975	60.02	11.6706	59.99	9.60353		60	8.90777	60.03	9.1066	59.94	9.28528	60	10.5944		59.97	7.48318	60.01	7.38904	60.02	4.29913	60.03	8.94562			59.97	9.26451	60.01	8.96754	60.02	13.6104		59.95	9.83269	59.99	8.90669	60.01	11.717		60	2.20912	60.03	2.32356	60.02	-0.13288
	60.16	4.86315	60.21	12.9268	60.23	9.91964	60.2	9.68719		60.22	8.55517	60.22	7.58924	60.15	7.82162	60.2	9.27653		60.15	8.16603	60.23	6.29624	60.23	3.98535	60.23	8.28276			60.16	11.055	60.21	6.93744	60.22	14.1468		60.14	9.83728	60.19	8.68045	60.21	12.3029		60.2	3.60153	60.22	3.89003	60.22	-0.86429
	60.35	4.16258	60.41	13.1302	60.43	11.732	60.4	11.4019		60.41	8.24698	60.42	8.23262	60.35	8.95552	60.4	10.1517		60.35	8.02713	60.42	5.73695	60.43	3.67207	60.43	8.39938			60.35	9.05753	60.41	8.98647	60.41	14.6837		60.34	10.9952	60.4	7.83182	60.41	12.2636		60.4	2.2138	60.43	2.1623	60.41	-0.16527
	60.56	5.57812	60.61	12.638	60.62	10.2883	60.6	9.09282		60.61	9.69018	60.62	8.08705	60.55	9.15416	60.61	9.9387		60.56	7.70158	60.63	6.3227	60.62	4.54455	60.63	9.05285			60.57	9.33831	60.61	7.93881	60.62	14.4227		60.55	9.68409	60.59	7.18007	60.61	11.2564		60.6	3.49525	60.63	2.66777	60.62	-0.51835
	60.76	5.53947	60.81	12.687	60.82	11.3641	60.81	10.3289		60.81	8.78953	60.82	8.50203	60.76	9.37562	60.81	9.26555		60.75	8.22372	60.82	5.48495	60.82	2.66959	60.82	10.0302			60.76	10.2054	60.81	9.49784	60.81	12.9456		60.75	9.79125	60.79	9.36178	60.8	11.0033		60.8	3.08819	60.83	2.92459	60.81	-0.55582
	60.95	4.70257	61.01	12.6849	61.02	9.48435	61	9.35741		61.02	7.87301	61.02	9.06032	60.96	8.43614	61	10.3058		60.95	8.85748	61.02	6.61872	61.02	3.25051	61.02	8.1628			60.95	8.81562	61.01	8.68994	61.02	14.7503		60.94	10.1523	61	10.2952	61.01	11.736		61	3.49694	61.03	1.93867	61.01	0.67575
	61.14	5.54519	61.22	11.2344	61.22	10.379	61.2	9.20704		61.22	9.27511	61.22	8.08384	61.16	9.13552	61.2	9.94456		61.16	7.88095	61.22	6.71748	61.21	2.85017	61.23	9.4647			61.15	8.46588	61.21	9.46727	61.22	13.7474		61.14	9.10237	61.2	9.3945	61.2	11.1214		61.2	3.92333	61.22	2.4054	61.21	1.26175
	61.35	3.47441	61.42	12.0764	61.42	10.116	61.4	10.2633		61.41	8.7578	61.43	7.74188	61.35	5.94122	61.4	9.4652		61.36	7.97216	61.42	6.04571	61.42	4.15451	61.43	9.49889			61.36	8.69452	61.41	8.31664	61.43	14.6808		61.34	9.88876	61.4	7.6592	61.4	10.8873		61.41	2.40765	61.43	2.07665	61.42	0.5118
	61.55	4.54981	61.61	12.1813	61.62	9.32128	61.6	7.55428		61.61	8.29439	61.63	9.25914	61.56	9.40836	61.6	9.43285		61.56	8.41687	61.62	6.47637	61.63	3.25803	61.63	7.43713			61.56	8.02164	61.61	6.85696	61.62	15.3245		61.55	9.87559	61.6	8.90518	61.62	11.4651		61.61	1.65126	61.62	1.95283	61.61	-0.85048
	61.74	3.64856	61.81	11.4322	61.83	9.73409	61.8	8.83431		61.81	8.32635	61.82	7.56518	61.75	8.56552	61.8	8.21147		61.76	8.13541	61.83	7.75898	61.82	3.34138	61.83	8.04407			61.76	8.57948	61.81	8.2831	61.82	13.2176		61.76	11.1326	61.8	7.30937	61.82	12.0668		61.81	4.64107	61.82	2.76288	61.81	-0.40885
	61.94	4.822	62.01	12.704	62.02	10.6879	62	8.41341		62.01	7.09862	62.02	8.6867	61.94	7.9179	62	10.8397		61.95	7.17985	62.02	5.40817	62.03	3.47817	62.03	8.74225			61.95	8.64723	62.01	8.1381	62.01	12.2263		61.95	9.34685	62	8.49247	62	12.034		62.01	2.2148	62.02	1.69604	62.03	-0.58326
	62.15	4.45267	62.21	11.9594	62.22	9.59935	62.2	8.71347		62.21	8.07377	62.22	9.99713	62.15	7.49128	62.2	10.4001		62.17	5.98311	62.23	5.17335	62.22	4.12456	62.23	9.31671			62.17	7.44774	62.21	6.67606	62.21	11.4517		62.14	8.93823	62.19	8.76902	62.2	10.0647		62.21	2.04261	62.23	2.78912	62.22	-1.35288
	62.34	4.17742	62.41	12.0831	62.42	9.30007	62.4	10.1892		62.42	9.00837	62.43	7.16844	62.34	8.8006	62.4	9.54362		62.35	7.75267	62.41	5.29278	62.42	3.27981	62.42	8.69177			62.36	9.21801	62.41	8.70833	62.42	13.5497		62.35	9.5857	62.4	7.24813	62.41	11.1835		62.4	3.8184	62.43	2.47047	62.42	-1.37102
	62.55	3.78754	62.62	12.7269	62.62	9.94847	62.6	8.03423		62.62	6.96614	62.62	8.95695	62.56	8.36428	62.6	11.0558		62.55	7.29683	62.61	4.65587	62.63	3.72862	62.63	8.40824			62.55	8.55305	62.6	7.88941	62.62	13.0308		62.56	9.22406	62.6	7.95212	62.61	11.5469		62.61	3.96132	62.63	2.76065	62.62	-0.41382
	62.75	4.24831	62.81	11.6713	62.81	10.7352	62.81	8.08038		62.81	9.50699	62.83	6.42524	62.75	8.13966	62.8	9.33198		62.75	6.77093	62.81	5.49013	62.82	2.03973	62.82	8.61816			62.76	9.49434	62.81	7.21593	62.83	14.3015		62.74	8.95221	62.79	8.13137	62.81	11.0158		62.8	1.58179	62.82	2.58677	62.81	-0.57172
	62.94	5.42956	63.01	12.6109	63.03	8.88295	63	8.36765		63.02	7.68859	63.03	8.11109	62.94	10.3501	63	10.0842		62.95	7.75335	63.01	5.85568	63.02	3.82989	63.02	10.0094			62.95	9.18622	63.01	6.05413	63.03	11.9806		62.94	9.24661	63	8.55807	63	10.0637		63	0.8591	63.02	1.53564	63.01	-1.36073
	63.16	4.11159	63.22	11.9229	63.22	9.77865	63.2	8.59477		63.21	7.43511	63.23	9.51254	63.15	7.67211	63.2	8.61633		63.16	6.65459	63.23	6.35857	63.22	4.13954	63.23	7.99223			63.15	7.09375	63.21	6.47494	63.22	13.3857		63.15	9.21176	63.2	7.41794	63.22	10.4826		63.21	1.34366	63.22	3.43223	63.21	-1.02933
	63.34	4.56402	63.41	11.3704	63.43	10.3493	63.4	7.55616		63.41	8.86237	63.42	8.53572	63.35	8.10871	63.4	9.4174		63.36	6.94713	63.43	5.27875	63.43	3.68127	63.44	8.47172			63.35	8.45614	63.41	7.11567	63.41	12.7182		63.34	8.09275	63.4	7.84761	63.41	10.6443		63.4	3.8167	63.42	2.96266	63.42	-0.79525
	63.55	4.34302	63.6	10.6391	63.63	9.60407	63.6	8.61546		63.61	7.11831	63.62	8.66482	63.55	8.56867	63.6	9.62458		63.55	7.5566	63.62	5.24077	63.63	3.0318	63.63	8.59476			63.57	8.3353	63.61	8.98268	63.62	14.8249		63.54	7.71066	63.6	8.05148	63.6	11.3145		63.61	0.7267	63.63	4.00282	63.62	0.21147
	63.75	4.75643	63.81	11.9584	63.82	7.60535	63.8	6.34811		63.82	8.31154	63.83	9.23427	63.76	9.23294	63.8	8.38042		63.76	6.81376	63.82	5.96983	63.82	2.91754	63.83	8.05545			63.76	8.31872	63.81	6.75249	63.81	9.70671		63.75	9.10992	63.79	8.35754	63.8	10.4918		63.8	1.68193	63.83	1.05134	63.81	-0.11941
	63.97	5.29995	64.01	11.8944	64.02	7.95243	64	6.84394		64.01	6.75936	64.02	7.7759	63.95	10.3811	64	9.26059		63.95	7.03349	64.02	5.59929	64.03	3.42211	64.04	7.90255			63.96	7.35078	64.02	6.18326	64.01	12.1975		63.94	8.58583	64	7.16469	64	11.2523		64	1.71296	64.03	3.40597	64.01	-0.72804
	64.17	4.2657	64.23	10.386	64.22	9.5558	64.2	6.87708		64.21	8.74444	64.23	7.82693	64.15	7.48504	64.2	9.86561		64.18	6.51802	64.22	6.07644	64.22	2.65592	64.23	7.88932			64.15	7.42241	64.21	6.37378	64.22	12.8829		64.15	8.51073	64.2	9.32337	64.21	11.0087		64.2	3.25754	64.22	2.11342	64.21	-1.25027
	64.35	4.44609	64.41	12.1111	64.42	7.14485	64.39	8.72457		64.42	6.81323	64.42	7.27423	64.36	7.47146	64.4	8.47119		64.37	7.35702	64.43	4.93437	64.42	2.40361	64.42	8.06715			64.36	7.40122	64.41	6.80523	64.43	10.5963		64.35	8.39054	64.39	7.4146	64.42	9.63367		64.41	1.6123	64.42	1.17481	64.41	-2.16519
	64.55	5.20898	64.61	9.60118	64.61	8.57998	64.59	6.99515		64.61	6.042	64.62	7.16267	64.55	8.22981	64.6	9.08338		64.55	5.8813	64.61	6.06568	64.62	2.69645	64.62	7.83119			64.57	6.47726	64.6	7.04794	64.62	10.3539		64.54	10.2561	64.59	6.87036	64.6	9.14241		64.59	2.00584	64.62	2.29764	64.61	-0.76983
	64.76	3.59074	64.82	10.0586	64.83	9.02242	64.8	7.82979		64.8	8.40235	64.82	7.5039	64.74	6.87263	64.8	6.84033		64.75	7.13031	64.82	4.81474	64.82	2.76251	64.83	8.31855			64.75	6.44934	64.8	7.56716	64.81	11.2561		64.74	9.20066	64.79	7.04061	64.8	9.99825		64.8	2.74835	64.82	1.0178	64.81	-1.59976
	64.96	2.49371	65.02	10.7416	65.03	8.89399	65	7.47049		65.01	7.74338	65.03	8.13302	64.95	9.05543	65	5.43097		64.96	7.53471	65.02	5.27759	65.03	4.98983	65.03	8.48217			64.95	6.51097	65.01	6.9647	65.01	11.1442		64.95	8.93643	64.99	8.99818	65.01	9.88102		65	1.40513	65.02	2.35468	65.02	-0.14246
	65.15	3.95854	65.21	10.2069	65.23	7.80809	65.2	8.3536		65.21	7.02716	65.22	7.582	65.17	8.12261	65.2	8.60367		65.15	7.27465	65.22	6.01784	65.22	3.43592	65.23	9.23549			65.17	6.79054	65.21	7.30325	65.22	11.1535		65.15	7.51948	65.2	6.96998	65.21	9.93662		65.21	2.49707	65.23	1.43798	65.21	-1.54295
	65.34	4.2347	65.41	8.81291	65.42	7.44059	65.4	7.73113		65.42	8.46941	65.43	8.88441	65.35	6.43958	65.4	9.17119		65.36	7.36312	65.43	5.46462	65.42	2.44535	65.42	9.17576			65.36	7.94754	65.42	7.03395	65.41	12.204		65.35	8.39136	65.4	7.08001	65.4	10.0728		65.4	2.53538	65.42	2.1488	65.41	-0.42196
	65.55	3.74345	65.61	9.90163	65.62	7.89025	65.59	7.72759		65.61	7.66556	65.61	9.21011	65.56	6.53363	65.59	7.51859		65.57	7.81577	65.62	6.04891	65.61	3.27858	65.62	7.53345			65.55	7.43606	65.6	5.60887	65.61	11.8174		65.56	8.51962	65.58	7.50057	65.6	9.75653		65.59	3.04524	65.62	2.07482	65.6	-0.94543
	65.76	3.53258	65.81	9.57163	65.82	8.00711	65.8	6.23851		65.82	5.32144	65.83	6.47616	65.77	7.73804	65.79	7.04928		65.76	6.38559	65.82	6.1883	65.82	3.05247	65.82	6.77063			65.74	6.80058	65.8	6.30216	65.82	10.865		65.75	7.30933	65.8	7.08973	65.8	10.3855		65.8	1.81774	65.82	2.40282	65.81	-0.87908
	65.96	3.9197	66.02	10.7544	66.03	7.96987	66.01	6.50027		66.01	7.45724	66.02	9.05832	65.96	7.86967	66	8.74298		65.98	7.6006	66.03	5.36256	66.02	3.10416	66.03	7.25475			65.96	7.16706	66.01	6.50373	66.02	11.4187		65.96	8.0805	65.99	6.90584	66.02	9.64327		66	2.79116	66.03	1.82879	66.02	0.03594
	66.17	5.90482	66.22	11.3221	66.23	8.9283	66.2	6.28452		66.22	7.63409	66.24	9.23375	66.18	5.95624	66.2	7.85907		66.16	5.6764	66.21	4.72372	66.22	2.02752	66.22	8.71058			66.17	6.45556	66.21	7.41781	66.23	12.4506		66.17	7.1984	66.2	7.00354	66.22	9.51242		66.2	1.81798	66.22	0.27508	66.21	-0.61791
	66.35	5.08818	66.42	8.86412	66.43	9.1473	66.41	6.55972		66.41	7.28769	66.43	6.49847	66.37	8.20865	66.4	6.85778		66.35	6.09369	66.41	4.45531	66.43	2.71028	66.42	8.67088			66.36	6.30302	66.42	5.95702	66.42	11.9455		66.35	7.60958	66.39	7.42538	66.41	8.48767		66.4	2.64986	66.43	2.14302	66.42	-1.08151
	66.55	4.21385	66.61	9.80316	66.62	7.45071	66.6	5.13799		66.6	7.34978	66.61	8.35824	66.57	7.15215	66.59	8.05955		66.55	6.40787	66.61	5.8361	66.62	3.72445	66.62	9.28018			66.57	6.35307	66.6	6.45923	66.61	10.3173		66.54	7.62694	66.59	6.84986	66.61	8.12429		66.59	3.33842	66.61	1.51341	66.61	-2.53783
	66.76	4.12334	66.81	11.5398	66.82	8.99291	66.8	6.37832		66.81	6.8685	66.81	8.50757	66.77	7.38228	66.8	7.14114		66.77	6.81117	66.82	5.97933	66.82	3.21033	66.83	4.88659			66.75	6.65988	66.81	6.37229	66.81	9.96447		66.76	7.28844	66.78	6.38832	66.8	8.88787		66.8	1.26202	66.83	2.21657	66.81	-0.5852
	66.95	2.80403	67.01	9.87712	67.02	8.31442	67	6.58256		67.01	7.12661	67.01	6.29308	66.96	8.62854	67	8.11915		66.96	8.41126	67.02	4.65777	67.02	3.5337	67.02	6.62123			66.95	7.38698	67.01	5.00705	67.01	9.53439		66.94	6.71587	67	6.07559	67	8.69624		67	1.68735	67.03	0.23	67.02	-1.78909
	67.16	5.53108	67.21	11.0272	67.22	7.62308	67.2	7.3594		67.22	6.39952	67.22	7.31762	67.17	7.69976	67.2	6.43881		67.18	6.72245	67.23	4.47573	67.22	3.63353	67.23	6.17433			67.16	9.09131	67.21	6.95313	67.22	9.7306		67.16	6.4823	67.2	6.04963	67.2	8.79391		67.2	1.62027	67.23	2.28787	67.21	-1.36527
	67.36	4.44097	67.42	9.40384	67.42	7.56142	67.4	6.2915		67.42	4.20585	67.42	7.149	67.36	7.31142	67.4	8.27614		67.36	6.80029	67.42	4.95961	67.42	1.42443	67.42	7.90968			67.36	6.13322	67.41	4.72613	67.43	10.1241		67.35	6.82816	67.4	6.0103	67.4	7.64369		67.4	2.11969	67.42	2.11798	67.41	-0.87597
	67.54	4.04308	67.62	8.87526	67.62	9.44763	67.6	5.49113		67.6	5.82241	67.62	9.38652	67.55	7.76992	67.6	7.8625		67.56	5.88999	67.61	5.11997	67.61	2.30513	67.62	7.93058			67.55	5.94904	67.6	6.22367	67.62	9.94949		67.55	6.55723	67.58	6.41664	67.61	8.89735		67.59	1.72473	67.61	2.73366	67.6	-1.07761
	67.75	4.55212	67.81	8.70634	67.83	6.77668	67.81	5.03943		67.82	7.10752	67.83	6.08307	67.77	6.20061	67.8	7.43752		67.76	6.66362	67.81	5.6073	67.83	2.86849	67.82	6.86465			67.76	7.23969	67.8	5.37467	67.81	11.2214		67.74	6.12959	67.8	6.71706	67.82	8.02328		67.79	2.25934	67.82	1.84381	67.81	0.61313
	67.97	4.59928	68.02	10.772	68.03	8.55436	68.01	5.40725		68.01	9.4327	68.03	7.53801	67.96	8.14949	68.01	5.66423		67.96	7.67497	68.01	4.55623	68.03	3.26864	68.02	8.63284			67.95	7.07974	68.01	4.9324	68.01	10.9174		67.96	5.94561	67.99	5.97099	68.01	7.53032		68.01	2.22369	68.03	2.29868	68.01	-0.82939
	68.17	2.98553	68.22	7.53199	68.23	7.1318	68.21	4.57984		68.22	7.27802	68.22	5.89414	68.16	7.47109	68.2	7.16656		68.15	5.96581	68.22	4.2492	68.23	2.88743	68.23	8.05944			68.17	6.51123	68.21	5.78761	68.23	12.7075		68.15	5.27669	68.2	6.64871	68.21	8.9372		68.2	2.40425	68.23	2.69172	68.22	-1.04312
	68.35	3.30144	68.41	8.70443	68.43	8.73035	68.41	4.86362		68.41	4.35449	68.42	7.59924	68.36	7.43722	68.4	5.64138		68.38	8.01109	68.42	5.16436	68.43	3.26774	68.43	7.60536			68.37	6.08263	68.41	6.68259	68.41	9.85976		68.35	4.65809	68.4	4.98005	68.41	7.80923		68.41	1.60465	68.42	1.9835	68.42	-0.44152
	68.56	2.91355	68.61	8.81491	68.62	7.12123	68.6	4.27145		68.61	7.35848	68.61	5.58339	68.55	7.07161	68.6	7.01567		68.56	7.28229	68.61	5.27545	68.63	2.16503	68.63	8.00146			68.56	6.00628	68.61	3.86225	68.61	9.69345		68.55	6.63527	68.6	6.01703	68.6	7.00567		68.61	2.05387	68.63	2.90257	68.61	-0.29167
	68.77	3.21464	68.81	9.48009	68.82	6.96066	68.81	5.16081		68.81	8.08085	68.82	6.20499	68.75	7.4859	68.8	8.91871		68.76	6.95298	68.82	5.42464	68.82	3.57631	68.82	7.88402			68.76	7.45948	68.81	4.74792	68.82	10.3638		68.74	6.63643	68.79	5.2258	68.82	7.86219		68.81	3.18028	68.83	0.3959	68.81	-1.30961
	68.96	4.50855	69.02	7.90901	69.03	6.93271	69.01	4.79212		69.01	5.74627	69.03	8.45728	68.96	5.91519	69	7.25586		68.95	8.27575	69.01	4.87929	69.02	1.91567	69.03	8.58357			68.95	5.92727	69.01	5.93558	69.02	9.47508		68.95	6.47096	69	5.10255	69	9.47935		68.99	2.0604	69.02	2.64448	69.01	-0.96042
	69.14	3.20627	69.21	9.9252	69.23	6.79068	69.2	6.60714		69.21	6.75556	69.23	6.96536	69.15	8.43112	69.2	8.97462		69.15	7.6924	69.22	6.10082	69.21	1.18124	69.23	6.71144			69.14	6.27854	69.21	5.90058	69.21	10.1228		69.15	5.63264	69.2	6.31179	69.21	7.39763		69.2	2.56635	69.22	2.3147	69.22	-1.48661
	69.34	5.27794	69.42	9.14251	69.43	6.61883	69.4	5.10161		69.41	5.79302	69.43	5.9986	69.35	8.89463	69.41	5.34419		69.37	6.8722	69.42	5.78469	69.42	4.00882	69.42	7.25431			69.36	5.65882	69.41	3.61525	69.43	11.2817		69.36	5.0693	69.39	5.97078	69.41	6.76265		69.4	3.45416	69.42	2.17371	69.42	-0.15929
	69.56	4.54758	69.62	7.52991	69.63	6.72929	69.6	6.36685		69.61	6.75789	69.63	5.46465	69.55	7.04249	69.6	7.36553		69.56	6.51799	69.62	5.9375	69.63	0.76233	69.63	4.88952			69.55	6.40747	69.61	6.55197	69.62	9.29926		69.53	6.00977	69.6	5.67189	69.6	6.0057		69.6	0.5843	69.63	2.96611	69.62	0.69439
	69.75	4.64462	69.81	9.22391	69.82	7.80872	69.8	4.01568		69.81	7.63759	69.83	6.74199	69.75	6.25933	69.81	5.78777		69.76	7.17394	69.83	4.70369	69.83	2.1721	69.83	7.17403			69.76	5.36907	69.81	7.00046	69.82	7.88224		69.73	5.15277	69.79	5.56151	69.8	8.45839		69.8	2.24129	69.83	1.17759	69.81	0.01869
	69.95	3.57533	70.01	9.42732	70.02	7.20849	70	6.55603		70.01	4.80855	70.02	5.82307	69.96	8.56111	70	5.65189		69.96	6.24269	70.01	5.81968	70.03	1.63318	70.03	7.18578			69.98	6.12261	70.01	3.98925	70.01	8.36407		69.95	5.87559	69.99	5.09113	70.01	6.54686		70	1.43272	70.03	1.9958	70.02	-0.64554
	70.16	4.41945	70.22	8.7456	70.23	7.08041	70.2	5.09334		70.22	5.44748	70.22	4.83604	70.14	7.38365	70.2	7.36837		70.16	7.67437	70.22	4.507	70.22	2.58625	70.24	6.77719			70.15	5.73442	70.21	5.80133	70.21	8.83902		70.15	5.1792	70.19	4.88214	70.21	7.97741		70.2	2.47375	70.23	2.14752	70.21	-0.88906
	70.35	4.23404	70.42	8.09284	70.43	5.97425	70.4	5.52544		70.42	6.25452	70.42	5.83434	70.36	7.92982	70.4	5.68283		70.35	7.5439	70.41	4.95809	70.41	1.94394	70.43	7.37945			70.35	6.31139	70.41	6.35302	70.41	8.50352		70.34	5.82864	70.4	6.49165	70.41	7.1457		70.4	2.52607	70.42	-0.02782	70.41	-1.04041
	70.55	5.34661	70.62	8.99135	70.62	5.03968	70.6	5.70634		70.61	6.26991	70.62	6.81468	70.54	5.826	70.6	6.12613		70.56	6.58243	70.62	5.95241	70.62	3.96911	70.62	7.43342			70.56	5.67101	70.61	4.60748	70.63	9.52758		70.55	3.85483	70.6	4.79232	70.62	7.21365		70.61	2.21742	70.62	0.76283	70.61	-0.58065
	70.75	4.02246	70.81	9.17622	70.83	5.20598	70.8	5.73256		70.8	6.31929	70.82	4.53197	70.73	9.58554	70.8	7.52343		70.76	5.5448	70.82	4.66335	70.83	2.84504	70.83	8.75771			70.75	5.18441	70.81	6.19466	70.82	8.64868		70.75	4.92733	70.79	4.45505	70.81	6.48656		70.8	1.26476	70.82	1.86154	70.82	-0.71649
	70.96	4.15235	71.02	8.6245	71.03	6.03746	71	7.6505		71.01	4.96986	71.02	5.0322	70.96	8.17759	71.01	6.31558		70.96	6.28229	71.02	5.67677	71.02	1.99584	71.02	7.73719			70.97	5.66925	71.01	5.05888	71.03	7.15978		70.94	4.55802	71	3.72604	71	6.66055		71	2.82919	71.02	2.56242	71.02	-0.72544
	71.15	3.57423	71.21	10.3969	71.22	5.93395	71.2	6.99043		71.21	5.64711	71.22	5.0956	71.16	7.3131	71.2	6.30857		71.17	7.47976	71.22	5.81711	71.23	1.81667	71.23	7.7754			71.16	5.77574	71.22	5.01165	71.22	8.53593		71.16	5.09784	71.2	4.86691	71.22	5.80465		71.21	2.87998	71.22	2.66018	71.22	-0.72833
	71.36	4.15122	71.41	9.23693	71.42	5.9286	71.4	5.14807		71.41	5.06338	71.42	5.48431	71.36	6.82701	71.4	6.65067		71.35	6.98942	71.42	6.37204	71.43	2.16913	71.44	7.76042			71.35	4.99606	71.41	6.51722	71.41	8.4448		71.37	3.69215	71.4	3.80302	71.41	7.11348		71.4	1.80155	71.43	2.20816	71.42	-0.60945
	71.55	5.93647	71.6	7.94982	71.62	5.49658	71.6	7.29965		71.61	4.77593	71.61	6.23116	71.56	8.32695	71.6	6.7854		71.57	6.6457	71.62	5.78593	71.62	1.26919	71.63	7.52872			71.56	5.74744	71.61	5.5543	71.62	10.6457		71.54	5.14782	71.59	4.5596	71.61	6.23211		71.6	1.12589	71.63	0.35969	71.62	-0.59302
	71.75	3.81967	71.8	10.6877	71.81	6.71261	71.8	5.91416		71.81	6.3383	71.82	5.56501	71.75	8.2429	71.81	7.09456		71.77	5.35753	71.82	4.58995	71.82	2.08132	71.82	8.04778			71.75	6.02095	71.81	6.4755	71.82	9.95643		71.73	5.06542	71.8	5.07255	71.8	6.9636		71.8	2.33588	71.83	1.75931	71.81	0.88491
	71.96	5.44174	72.01	8.67934	72.02	6.47926	72	6.06113		72.02	5.55194	72.03	6.69842	71.95	7.89033	72.01	8.14644		71.95	6.65063	72.02	6.93734	72.03	1.7651	72.02	8.47665			71.96	4.57582	72.01	5.19418	72.01	8.27673		71.96	4.16327	71.99	5.21632	72	6.1781		72.01	2.06457	72.02	2.70237	72.01	-1.27816
	72.15	3.84309	72.23	9.71631	72.23	5.75215	72.21	5.38321		72.22	5.79997	72.23	6.86846	72.15	7.07437	72.21	6.85979		72.16	7.25864	72.22	5.74417	72.22	2.66831	72.22	7.57411			72.16	6.71188	72.21	4.96219	72.23	9.43412		72.16	3.49639	72.2	4.13474	72.21	6.66479		72.2	2.98597	72.22	1.70505	72.21	0.62966
	72.35	4.63086	72.41	8.66006	72.43	4.80931	72.41	5.36633		72.41	7.09132	72.42	3.92561	72.34	7.18646	72.41	6.63093		72.36	7.53216	72.41	4.94151	72.42	2.53299	72.42	7.95322			72.34	5.12898	72.4	4.60303	72.41	7.3849		72.35	3.80578	72.4	4.99338	72.4	7.36897		72.4	2.66163	72.41	3.10803	72.4	0.12265
	72.55	5.3637	72.62	7.64915	72.62	5.62246	72.6	5.90095		72.61	5.02532	72.62	5.87075	72.54	7.42846	72.6	6.49261		72.55	7.58459	72.62	5.37671	72.63	3.87243	72.62	7.25891			72.56	5.4004	72.61	6.47172	72.63	9.04382		72.54	4.64928	72.6	4.94239	72.61	5.35867		72.61	1.02905	72.62	1.85963	72.61	0.11124
	72.75	5.02314	72.81	7.92955	72.82	6.84799	72.81	5.55382		72.81	6.66901	72.82	5.0189	72.76	8.12176	72.8	6.11088		72.75	7.1912	72.81	5.18286	72.82	3.24269	72.83	8.46076			72.76	6.53618	72.81	5.57607	72.82	8.38503		72.74	4.4234	72.79	4.18982	72.81	6.39862		72.81	3.29634	72.83	1.26066	72.82	-0.55389
	72.95	3.90089	73.01	10.4854	73.02	5.70023	73.01	4.96859		73.01	6.51814	73.02	7.03243	72.96	7.5529	73.01	8.01166		72.96	6.46431	73.02	4.29543	73.03	2.51836	73.03	6.68442			72.95	5.95761	73.01	5.59964	73.02	8.47411		72.94	3.08924	73	4.5701	73.01	4.70212		73.01	3.63941	73.03	2.73664	73.02	-0.06878
	73.16	4.42233	73.21	9.86045	73.22	4.88749	73.21	6.01167		73.21	6.1222	73.22	4.73583	73.16	8.63222	73.21	7.11559		73.16	5.72299	73.22	4.47036	73.22	1.51535	73.23	6.51025			73.17	5.17905	73.21	4.56415	73.21	9.6033		73.14	3.57111	73.2	3.6093	73.21	7.27569		73.21	3.09431	73.23	1.63424	73.22	-1.1118
	73.36	4.72764	73.41	8.71086	73.42	4.52451	73.4	6.4624		73.41	6.82892	73.42	5.42225	73.35	8.03018	73.4	6.28636		73.37	6.83538	73.42	4.65257	73.42	1.9718	73.42	7.91132			73.35	5.31798	73.41	3.48604	73.41	9.23388		73.36	4.5105	73.4	5.31952	73.41	5.73151		73.41	3.55333	73.43	1.61033	73.41	-0.05156
	73.54	4.53841	73.62	8.4308	73.62	5.00352	73.59	6.0046		73.61	5.86623	73.63	5.36645	73.56	7.69693	73.61	7.21575		73.56	6.40525	73.61	5.10652	73.62	1.04088	73.63	7.19076			73.56	4.83581	73.62	4.82261	73.62	7.33229		73.56	4.63137	73.6	5.26833	73.61	5.96102		73.61	2.45824	73.63	1.7654	73.61	-0.30003
	73.74	3.54314	73.82	8.96247	73.83	5.46442	73.8	6.55721		73.82	5.84136	73.83	3.08556	73.75	8.26654	73.81	6.97683		73.75	7.30449	73.81	5.32557	73.82	2.70461	73.83	7.66733			73.76	5.65288	73.81	5.63706	73.83	8.84731		73.74	4.92071	73.8	4.65196	73.81	5.18071		73.8	2.95997	73.82	2.07291	73.81	0.1035
	73.95	4.70348	74.02	8.60293	74.02	4.41629	74	6.0362		74.01	6.599	74.02	4.578	73.95	8.11957	74	4.55004		73.95	7.06742	74.02	6.60948	74.03	2.23091	74.03	6.76643			73.96	6.38359	74.01	5.89511	74.03	9.78192		73.95	3.55745	74	4.65252	74.01	5.95817		74	5.14054	74.02	2.85688	74.01	-2.4306
	74.16	4.19122	74.22	7.1579	74.23	5.11212	74.2	6.0357		74.21	7.07078	74.22	4.42561	74.15	7.3176	74.2	7.61295		74.15	6.87286	74.23	6.48332	74.23	1.93516	74.23	8.04065			74.17	5.41035	74.21	5.1995	74.23	9.66283		74.14	4.04038	74.19	4.05812	74.21	5.12075		74.21	1.84599	74.23	1.7746	74.22	-0.65856
	74.34	5.53323	74.41	8.23492	74.42	4.45805	74.4	5.58439		74.41	4.88645	74.42	3.59295	74.36	6.95045	74.4	7.65837		74.36	6.21675	74.43	5.02678	74.43	1.14752	74.43	3.79877			74.36	5.72662	74.41	5.28762	74.42	10.4136		74.34	2.4053	74.4	4.01456	74.41	6.12907		74.4	3.08219	74.42	2.06313	74.41	0.19698
	74.55	6.41142	74.61	7.49236	74.62	5.64298	74.6	5.23324		74.61	7.5001	74.61	2.48289	74.55	6.2012	74.6	7.50437		74.56	5.9654	74.62	5.71752	74.63	2.40917	74.63	7.89501			74.56	6.48757	74.61	5.33887	74.62	8.02855		74.55	1.9126	74.6	3.79868	74.61	7.50401		74.61	1.71292	74.63	2.61278	74.61	-0.91866
	74.75	5.16666	74.81	8.53706	74.82	4.28081	74.8	5.12326		74.8	8.19963	74.82	5.30667	74.75	7.96146	74.81	6.95948		74.76	6.56794	74.81	4.83195	74.82	3.59906	74.83	8.64098			74.77	5.89144	74.81	4.58286	74.81	9.12272		74.74	3.12607	74.79	3.54819	74.8	5.76734		74.8	2.74599	74.83	1.31108	74.81	-0.52726
	74.95	3.20114	75.01	8.86194	75.02	5.03725	75	6.94616		75.01	7.05537	75.03	4.18351	74.95	7.27185	75	5.45157		74.98	6.03184	75.02	6.01056	75.02	2.58766	75.03	5.95002			74.96	6.26436	75.01	4.56008	75.01	8.6749		74.95	2.22409	75	4.0491	75	4.6737		75	3.26495	75.02	0.65426	75.01	-0.02791
	75.15	3.66731	75.21	9.23823	75.22	5.29356	75.2	4.48213		75.22	5.30231	75.22	5.42026	75.16	6.80723	75.2	6.25215		75.15	6.22992	75.22	6.49832	75.22	2.99475	75.22	7.34723			75.16	5.67815	75.21	6.00518	75.23	8.58928		75.14	4.48799	75.2	4.22869	75.2	4.48678		75.21	3.90697	75.23	2.07966	75.21	-0.27408
	75.35	3.99929	75.42	7.63139	75.42	3.72875	75.4	5.13147		75.41	5.5235	75.43	4.83999	75.34	7.67088	75.4	7.50074		75.35	7.73487	75.42	5.55132	75.42	1.68767	75.43	6.58085			75.37	5.79641	75.41	4.7412	75.42	9.23157		75.34	4.04007	75.39	3.4554	75.41	5.76764		75.4	2.64172	75.43	2.58636	75.42	-1.61713
	75.57	5.22556	75.62	8.54902	75.63	5.01262	75.6	5.11831		75.61	6.72007	75.63	4.39995	75.56	7.58914	75.6	7.29039		75.56	7.42268	75.61	4.57363	75.63	1.9836	75.63	5.31539			75.55	5.48066	75.61	5.04412	75.63	6.38696		75.55	2.53949	75.59	3.78378	75.61	4.13158		75.61	3.04198	75.62	0.44057	75.61	-0.6556
	75.75	4.43186	75.81	6.5401	75.83	4.29137	75.8	5.31472		75.81	7.52985	75.83	5.69614	75.76	5.7518	75.8	7.18679		75.75	6.42969	75.82	4.94292	75.83	3.34881	75.83	8.08439			75.76	4.33785	75.81	3.8821	75.82	9.33747		75.75	2.5642	75.8	3.10347	75.82	5.42696		75.8	3.92507	75.83	1.44828	75.82	-0.51798
	75.95	5.91558	76.01	9.69183	76.02	4.63465	76	5.46298		76.01	5.94271	76.02	2.02003	75.95	7.04143	76	7.0198		75.97	6.9016	76.02	5.80772	76.02	2.38181	76.03	6.55986			75.95	6.13499	76.01	5.41264	76.02	8.76002		75.96	4.0225	75.99	4.28868	76.01	5.33856		76	1.73262	76.02	0.76982	76.02	-0.70245
	76.15	4.48167	76.21	8.04877	76.22	4.4744	76.2	6.50944		76.2	7.69252	76.21	4.65454	76.15	7.50242	76.2	7.23762		76.15	4.47452	76.22	4.74729	76.22	1.18311	76.23	8.57715			76.15	5.68955	76.21	5.41458	76.22	9.47894		76.15	3.1993	76.19	2.4294	76.2	5.52338		76.2	3.23829	76.23	2.10774	76.21	0.34244
	76.35	3.95839	76.4	8.7219	76.42	4.31044	76.41	4.84016		76.42	6.18492	76.42	4.75423	76.36	8.34035	76.4	4.81363		76.36	7.20485	76.42	5.06422	76.42	1.237	76.43	5.71143			76.36	6.43899	76.41	5.96769	76.42	7.35294		76.34	2.44925	76.4	3.09112	76.4	6.02455		76.4	3.71061	76.43	2.2514	76.42	-1.48859
	76.55	4.82164	76.62	8.46539	76.62	6.3408	76.6	6.59845		76.61	6.10671	76.62	4.23363	76.55	5.93168	76.6	6.94361		76.55	7.58019	76.62	6.01957	76.62	2.05927	76.62	7.25315			76.56	6.18664	76.61	5.67923	76.61	7.41522		76.55	2.96196	76.6	3.24452	76.6	5.89599		76.61	1.82163	76.63	2.39293	76.61	-0.71321
	76.75	4.62058	76.82	9.85894	76.83	4.34029	76.81	4.44224		76.82	7.79377	76.83	4.20441	76.75	7.4566	76.81	6.77912		76.75	9.93304	76.82	5.31761	76.82	0.91828	76.83	7.8493			76.75	5.97851	76.81	4.38623	76.82	8.33016		76.76	1.49576	76.8	3.26691	76.81	4.30735		76.81	2.41951	76.82	2.49731	76.81	-0.32306
	76.96	4.49702	77.02	7.92479	77.02	4.6367	77	5.41492				77.03	4.32999	76.96	7.91187	77	6.32105		76.96	7.716	77.02	5.62761	77.02	1.8459	77.03	8.67729			76.96	4.66085	77.01	4.39731	77.03	9.90678		76.95	3.40063	76.99	4.97517	77.01	5.42971		77	2.02255	77.03	0.41344	77.03	-0.84789
	77.15	5.11385	77.22	7.68676	77.23	4.4547	77.2	5.11926				77.23	5.58402	77.14	9.37333	77.21	5.95092		77.16	6.66378	77.22	5.44769	77.23	0.38778	77.22	5.12533			77.16	5.0973	77.22	4.44347	77.22	10.3657		77.16	3.13012	77.2	3.48133	77.22	5.19336		77.2	1.97442	77.23	1.24563	77.22	0.30165
	77.35	5.32862	77.41	7.52216	77.43	5.48328	77.41	6.02268				77.42	3.25679	77.35	6.82512	77.4	6.63543		77.35	6.05749	77.42	4.89463	77.43	1.71666	77.42	7.08343			77.36	6.94761	77.41	5.61289	77.42	8.62455		77.36	4.29731	77.39	3.30203	77.41	5.13072		77.41	2.1545	77.43	0.83955	77.42	-0.99149
	77.54	5.7378	77.61	8.55369	77.63	5.17167	77.6	4.51672				77.62	2.48901	77.54	7.51458	77.61	7.02412		77.58	8.31605	77.63	4.92561	77.64	1.89733	77.63	6.73579			77.55	5.57496	77.61	5.1891	77.62	7.6209		77.55	3.48035	77.6	4.95358	77.6	6.00827		77.6	2.97094	77.62	0.772	77.62	-0.45392
	77.75	4.13892	77.81	8.31547	77.82	4.19008	77.81	5.39194				77.81	4.08127	77.75	4.42584	77.8	7.56809		77.77	6.82601	77.82	4.54298	77.82	1.4132	77.84	6.75327			77.77	6.86968	77.82	5.88496	77.83	9.38825		77.74	2.87205	77.8	3.3614	77.8	5.21604		77.8	0.80152	77.83	2.6151	77.82	0.41747
	77.95	3.15211	78.01	8.37389	78.02	3.73873	78	5.18109				78.02	3.08755	77.95	7.43612	78.01	5.79104		77.95	4.93854	78.01	6.79282	78.03	2.41473	78.04	6.77878			77.96	4.71695	78.01	4.53734	78.02	8.14249		77.96	3.45516	78	2.45379	78.01	5.03996		78.01	2.32334	78.03	2.81737	78.01	0.19553
	78.16	5.20913	78.21	7.77474	78.21	4.05666	78.2	5.48794				78.23	4.34164	78.16	7.00583	78.21	7.02952		78.15	7.20838	78.21	4.44443	78.22	1.58474	78.22	8.57872			78.18	4.27861	78.21	5.10185	78.21	8.34519		78.14	3.01912	78.19	4.09808	78.2	5.04143		78.21	2.15682	78.22	1.59009	78.21	0.20431
	78.34	4.49401	78.41	7.92661	78.42	5.20666	78.4	5.68487				78.42	3.74321	78.34	7.68472	78.4	4.69782		78.35	6.4128	78.41	5.09307	78.42	1.71478	78.43	7.23312			78.35	5.82167	78.41	6.17224	78.41	6.85805		78.35	3.60684	78.4	3.29422	78.4	6.37618		78.4	2.23157	78.42	1.52728	78.41	-2.01126
	78.55	4.62782	78.62	8.4054	78.63	3.95674	78.6	5.13234				78.63	4.79753	78.56	7.67208	78.61	6.53596		78.56	6.52369	78.63	6.16598	78.63	2.11982	78.63	7.0572			78.54	6.20456	78.61	4.32065	78.62	8.18615		78.55	3.39383	78.6	3.04467	78.62	4.7161		78.6	3.15312	78.62	1.52921	78.61	-1.58576
	78.74	6.41997	78.81	8.28734	78.83	4.73343	78.8	4.59467				78.83	3.88028	78.75	9.1301	78.81	7.52715		78.77	7.26438	78.83	5.34968	78.82	1.99709	78.83	7.20235			78.77	4.79591	78.81	6.3649	78.83	7.15674		78.74	3.33439	78.8	3.05528	78.82	4.05646		78.81	3.02767	78.82	3.44917	78.82	-1.18277
	78.95	4.91872	79.01	8.8297	79.03	6.28082	79	5.1541				79.03	2.2784	78.96	8.14103	79.01	5.43044		78.95	6.17528	79.02	5.56429	79.03	1.60157	79.03	6.50507			78.96	4.90828	79.01	4.6713	79.02	8.18788		78.94	2.57364	79	5.21866	79.01	5.32347		79.01	2.33972	79.03	1.83619	79.02	-2.79337
	79.15	4.22627	79.21	7.58583	79.23	3.97823	79.21	6.53239				79.22	2.91302	79.14	8.29533	79.2	5.59533		79.16	7.69476	79.21	5.29435	79.23	2.35287	79.23	6.65005			79.15	5.96179	79.2	3.30499	79.21	8.07689		79.17	2.99479	79.2	3.68695	79.22	4.78229		79.21	1.43186	79.23	2.28133	79.22	-1.40802
	79.36	6.92473	79.41	9.73504	79.43	4.32222	79.4	5.56809				79.42	2.63115	79.35	6.8026	79.4	8.01415		79.36	7.1431	79.42	5.11782	79.43	1.87152	79.43	6.98963			79.36	5.60643	79.41	3.95001	79.42	7.8397		79.35	1.52556	79.4	3.40765	79.4	4.27795		79.41	1.93494	79.43	0.21917	79.42	-3.27945
	79.56	5.24495	79.61	7.897	79.62	5.77047	79.6	4.9035				79.61	4.14221	79.55	7.22497	79.61	6.25893		79.55	8.12139	79.61	4.5067	79.62	0.57824	79.63	8.12677			79.56	5.04355	79.62	4.68476	79.61	9.01666		79.56	3.31126	79.6	2.94202	79.61	5.44651		79.61	2.02701	79.63	0.73565	79.61	-2.20193
	79.75	3.78658	79.82	9.59372	79.82	4.92973	79.8	3.58081				79.83	4.57875	79.74	7.21972	79.8	9.00116		79.76	7.5449	79.82	5.94796	79.82	2.86373	79.83	6.99113			79.77	5.2224	79.81	5.53233	79.83	7.56055		79.76	4.00507	79.8	2.98505	79.81	5.09503		79.8	0.62853	79.82	1.32838	79.81	-1.7709
	79.95	4.2742	80.01	8.73144	80.02	5.53162	80.01	5.39999				80.03	5.75421	79.95	6.95066	80	7.57678		79.96	8.02076	80.03	5.33597	80.02	2.37413	80.03	7.7091			79.96	5.90099	80.02	3.53109	80.03	8.19573		79.95	2.39927	80	2.19168	80.01	5.33765		80	2.67038	80.03	1.98406	80.02	-0.5795
	80.16	5.20341	80.22	9.59476	80.23	5.07188	80.21	5.57416				80.23	3.13904	80.15	6.88812	80.19	8.97875		80.16	8.68738	80.22	5.63516	80.23	1.61469	80.23	7.22011			80.16	6.13098	80.21	4.75884	80.23	7.95263		80.15	2.94795	80.19	3.04746	80.22	5.82315		80.2	3.48832	80.21	3.13754	80.21	-1.50768
	80.36	3.95965	80.41	9.08395	80.42	3.51437	80.4	5.29807				80.44	3.03283			80.4	5.82573		80.35	7.72326	80.42	4.66325	80.44	1.04427	80.43	7.56617			80.35	5.30806	80.41	5.86557	80.43	8.57136		80.36	2.99388	80.4	2.99515	80.42	5.38616		80.4	2.27814	80.43	1.89026	80.42	-1.82068
	80.56	4.80261	80.61	8.67155	80.63	4.66542	80.59	5.84472				80.63	3.94041			80.6	6.67277		80.56	7.09594	80.62	5.05817	80.63	2.54481	80.63	7.65057			80.54	6.76608	80.6	3.93768	80.62	7.28975		80.54	2.55927	80.59	2.41771	80.61	5.49753		80.6	2.32329	80.63	1.34335	80.62	-1.88957
	80.76	4.54365	80.81	8.42275	80.83	4.0356	80.79	6.58986				80.83	2.16689			80.8	6.60049		80.76	9.72449	80.83	6.38537	80.83	2.19883	80.83	5.82702			80.75	4.15097	80.8	4.52722	80.82	6.8358		80.75	2.31643	80.79	4.66862	80.81	5.11038		80.8	2.63158	80.84	1.6215	80.81	-1.94344
	80.94	6.1536	81.01	7.10663	81.02	4.16745	80.99	4.42752				81.02	3.37357			81	6.2781		80.96	5.47223	81.03	4.50927	81.03	1.34942	81.03	7.22018			80.97	4.78798	81	3.0814	81.02	7.38415		80.95	3.52212	80.99	2.10855	81.01	4.87401		81	3.08108	81.03	2.45535	81.02	-2.86823
	81.17	5.20269	81.22	8.19116	81.23	4.36402	81.2	4.69712				81.23	2.3688			81.2	6.26634		81.15	6.39981	81.22	5.58121	81.22	3.43561	81.24	6.34997			81.15	6.0802	81.21	5.12479	81.22	9.50685		81.16	2.83378	81.19	3.77727	81.21	6.20814		81.19	1.94125	81.22	1.96708	81.21	-2.83219
	81.35	3.95393	81.42	7.37866	81.43	4.54357	81.4	4.91908				81.43	4.22373			81.39	6.40219		81.36	8.10794	81.42	4.30064	81.43	3.14457	81.44	8.33035			81.36	5.73059	81.41	5.29153	81.42	8.30769		81.35	2.43324	81.39	4.70799	81.41	4.71971		81.4	3.79216	81.43	0.59889	81.41	-2.06779
	81.53	5.1466	81.61	9.14435	81.62	3.44411	81.59	5.53423				81.63	3.75832			81.6	6.63334		81.54	7.29309	81.61	5.26172	81.62	0.64573	81.64	7.88332			81.57	6.0973	81.61	5.69303	81.63	9.13766		81.53	2.77701	81.59	4.16405	81.61	5.18541		81.6	3.24711	81.63	2.64315	81.62	-0.60385
	81.76	3.54983	81.82	8.04095	81.83	4.26995	81.8	5.30093				81.83	3.83937			81.79	7.2343		81.77	7.20546	81.83	4.95379	81.83	3.28325	81.83	5.25376			81.75	5.00213	81.8	3.87807	81.82	7.17119		81.74	2.42591	81.79	3.48861	81.81	5.30421		81.8	3.87224	81.82	2.1019	81.82	-1.70579
	81.95	4.74698	82.01	7.49213	82.03	4.70656	81.99	6.74662				82.03	1.53694			81.99	6.61548		81.98	6.58556	82.03	5.34243	82.03	4.19026	82.03	6.3201			81.96	4.71805	82.01	4.77256	82.03	7.74859		81.95	2.57559	81.99	3.64322	82.01	5.87395		82	2.29067	82.03	3.09364	82.01	-1.74342
	82.14	5.9637	82.21	9.05546	82.23	4.21074	82.19	5.30979				82.23	2.92801			82.19	6.87644		82.15	6.69754	82.22	5.68303	82.23	3.48734	82.23	5.78524			82.15	5.62068	82.2	5.84377	82.21	7.07429		82.15	4.13955	82.19	3.03201	82.21	5.59139		82.2	3.28248	82.23	0.79875	82.21	-2.40568
	82.36	4.36782	82.41	7.42702	82.43	4.56705	82.39	3.69969				82.43	4.18078			82.39	6.27344		82.35	5.54785	82.42	4.71974	82.43	1.59809	82.44	6.19505			82.35	5.23037	82.39	6.21701	82.42	8.37735		82.34	2.82881	82.38	3.93452	82.41	4.89187		82.4	1.6139	82.43	3.00557	82.41	-2.94254
	82.55	2.06084	82.61	7.4083	82.62	3.41148	82.6	6.14152				82.63	3.66878			82.6	7.29408		82.56	4.66319	82.62	3.99166	82.63	1.22228	82.64	6.56402			82.55	5.90936	82.6	5.98856	82.62	8.4851		82.55	2.27383	82.59	2.80957	82.6	5.04473		82.59	3.37447	82.63	2.21537	82.61	-2.0751
	82.76	3.6293	82.81	7.54424	82.82	6.31158	82.8	4.59331				82.83	3.54554			82.8	5.60907		82.75	8.29648	82.82	4.69355	82.83	2.39598	82.83	8.56936			82.76	4.73848	82.81	3.51162	82.82	8.17355		82.75	2.09799	82.79	3.051	82.81	3.73409		82.8	3.29248	82.83	2.474	82.81	-2.82429
	82.97	5.62819	83.03	7.58052	83.03	2.80437	83	5.98005				83.02	3.25347			83	5.23302		82.96	5.79383	83.03	4.25229	83.02	2.42526	83.04	6.37342			82.96	5.46934	83.01	4.64985	83.02	6.88886		82.94	4.05127	82.99	3.82452	83	5.13135		83	4.23016	83.03	2.83822	83.01	-1.64553
	83.14	5.23527	83.22	8.46913	83.22	5.28149	83.2	5.37476				83.23	3.64454			83.19	7.74269		83.16	6.31435	83.23	4.68347	83.23	1.29571	83.23	7.05098			83.16	5.04931	83.2	3.74009	83.22	5.27305		83.15	3.21484	83.2	2.15515	83.21	3.98851		83.2	1.71145	83.23	3.43193	83.22	-2.7564
	83.34	3.46362	83.42	6.73213	83.43	5.65133	83.39	5.53007				83.44	2.34236			83.4	7.40725		83.36	7.95162	83.42	5.47375	83.42	2.05875	83.42	6.03613			83.36	4.08784	83.41	4.11169	83.42	7.77212		83.35	3.7724	83.39	2.2063	83.42	3.42247		83.4	1.90716	83.43	2.46003	83.42	-2.15129
	83.54	4.38078	83.61	7.61656	83.63	4.38268	83.6	5.08175				83.63	3.05725			83.59	5.63153		83.56	6.79538	83.62	5.12721	83.63	2.20921	83.63	6.98581			83.56	5.21548	83.6	5.86412	83.62	6.25042		83.55	3.65692	83.59	3.00458	83.61	5.09357		83.6	3.25971	83.62	2.9975	83.62	-2.0356
	83.76	5.19275	83.81	6.61524	83.83	5.35094	83.79	5.89391				83.83	3.18382			83.79	8.09348		83.76	4.99103	83.82	5.13649	83.84	0.21891	83.84	5.69547			83.76	5.41981	83.8	4.42883	83.82	7.71274		83.74	2.67817	83.79	3.15803	83.81	4.36475		83.8	2.49733	83.82	1.06086	83.82	-1.79275
	83.96	4.63973	84.01	6.59555	84.03	3.27742	83.99	3.83033				84.03	-0.36545			83.99	6.71157		83.97	5.36099	84.03	4.50074	84.04	2.62336	84.04	6.23308			83.95	5.86356	84.01	5.0602	84.02	7.23626		83.94	2.35881	83.99	2.85332	84	4.40342		84	2.18362	84.03	2.16421	84.02	-1.93135
	84.14	4.4603	84.21	7.91961	84.22	4.74939	84.19	3.97347				84.23	2.42314			84.2	5.29266		84.15	6.69169	84.21	5.18549	84.22	3.6361	84.23	5.95678			84.16	4.99475	84.2	4.942	84.22	9.0437		84.15	2.57932	84.18	3.31493	84.2	5.78958		84.2	3.11461	84.24	2.51505	84.22	-1.78602
	84.37	6.37551	84.41	7.82762	84.43	3.28457	84.4	5.5177				84.43	2.69517			84.4	5.82315		84.35	4.99414	84.42	5.35691	84.43	2.68797	84.43	6.81697			84.36	5.48204	84.41	5.10986	84.42	7.89276		84.36	3.33389	84.39	3.6975	84.42	3.3223		84.39	2.98366	84.43	1.17867	84.41	-0.12509
	84.57	4.37882	84.63	6.17279	84.64	5.14326	84.6	5.33026				84.63	4.85588			84.59	8.09243		84.55	6.6784	84.62	4.77513	84.63	2.63823	84.64	4.64159			84.55	4.1509	84.61	3.83927	84.62	8.00672		84.54	3.50084	84.6	4.61776	84.61	2.73052		84.6	2.72672	84.63	1.72584	84.61	-1.3189
	84.77	4.19113	84.83	7.53975	84.83	3.42434	84.8	4.79704				84.83	0.07376			84.79	6.76049		84.77	5.99436	84.82	4.769	84.83	0.66735	84.83	5.7131			84.75	5.32196	84.81	5.63195	84.82	7.69151		84.75	2.50986	84.79	2.07119	84.81	5.41879		84.8	2.69077	84.83	3.14614	84.81	-1.09863
	84.95	4.57262	85.02	6.51683	85.03	4.81789	84.99	6.20955				85.03	4.33089			85	4.91288		84.94	3.5777	85.03	5.5903	85.03	1.89723	85.03	6.18916			84.97	4.65331	85.01	5.01741	85.03	9.47744		84.93	1.7649	84.99	2.52584	85.01	3.22979		85.01	3.64615	85.03	0.91933	85.02	-1.07738
	85.14	5.39374	85.22	7.23529	85.23	5.65803	85.19	6.15879				85.23	3.99116			85.19	4.03536		85.17	3.13817	85.23	6.09099	85.23	2.03396	85.24	7.33977			85.16	4.8257	85.21	4.82665	85.22	6.85746		85.15	3.51672	85.19	4.48172	85.21	4.39132		85.21	2.48965	85.24	2.17314	85.23	-0.92048
	85.34	4.73709	85.4	7.06845	85.42	5.32005	85.39	3.69739				85.43	0.77066			85.4	7.62378		85.35	4.62901	85.42	6.6875	85.43	1.25867	85.44	6.68085			85.35	5.53121	85.41	5.47159	85.42	6.43043		85.35	2.89237	85.38	3.68789	85.4	5.29609		85.4	3.99823	85.43	2.13574	85.42	-1.72899
	85.56	4.95608	85.62	6.56074	85.63	4.84832	85.6	4.8118				85.62	4.86103			85.59	6.42092		85.55	4.98761	85.62	4.97491	85.62	1.92859	85.64	7.80002			85.57	5.24336	85.61	4.07353	85.62	9.39252		85.54	2.786	85.59	4.4832	85.6	2.8229		85.6	5.14304	85.63	0.95952	85.61	-1.92249
	85.74	4.52285	85.81	7.56644	85.82	4.88069	85.78	4.53661				85.82	4.13577			85.8	5.30179		85.76	5.82803	85.82	5.66207	85.83	2.72612	85.83	8.7501			85.74	5.44802	85.8	4.86662	85.81	6.51279		85.75	2.49238	85.79	3.08711	85.81	5.26614		85.79	4.79954	85.83	2.79161	85.81	-2.54319
	85.95	4.67048	86.01	8.45019	86.02	4.47839	86	6.86067				86.02	0.19501			86	4.74554		85.98	3.55729	86.02	4.75706	86.03	2.8751	86.03	5.43819			85.95	5.03131	86.01	3.89679	86.02	7.41917		85.96	2.19937	86	3.50211	86.01	3.23819		85.99	2.70336	86.02	3.42796	86.01	-1.22685
	86.15	3.29173	86.22	8.0588	86.22	4.39734	86.19	3.16906				86.23	0.9662			86.2	6.49564		86.16	3.3198	86.22	4.35464	86.21	2.8349	86.23	7.04709			86.18	6.27962	86.21	3.99876	86.23	9.48249		86.14	2.29018	86.19	2.32771	86.21	4.18576		86.2	2.03379	86.23	3.76146	86.21	-2.06263
	86.35	3.30552	86.42	8.12325	86.43	4.304	86.39	4.61048				86.44	0.80152			86.4	7.25293		86.36	7.51618	86.43	4.39533	86.43	2.74236	86.43	7.74364			86.36	5.67552	86.42	4.57617	86.43	8.3371		86.34	1.4531	86.4	3.17246	86.41	4.94437		86.4	3.04919	86.42	3.12377	86.42	-2.04396
	86.56	4.39274	86.62	6.0514	86.64	4.38658	86.59	4.00891				86.63	5.25265			86.59	5.85		86.57	4.40646	86.62	4.47218	86.63	1.49773	86.63	5.84966			86.56	5.28069	86.61	4.66034	86.63	6.59976		86.56	2.85568	86.59	2.37405	86.61	4.18727		86.6	1.59804	86.63	3.68735	86.61	-2.49944
	86.75	4.43349	86.82	6.87162	86.83	5.24572	86.8	5.80183				86.82	3.99652			86.78	7.90706		86.76	3.24743	86.82	4.31434	86.82	3.56936	86.83	6.46418			86.77	4.20992	86.81	3.83949	86.82	8.21023		86.75	2.38642	86.79	3.21145	86.81	4.08499		86.8	3.38511	86.83	2.43639	86.82	-1.69064
	86.95	4.81858	87.01	6.84907	87.03	4.27111	87	5.70277				87.03	4.19051			87	5.93211		86.95	1.55496	87.01	5.27619	87.02	1.95821	87.03	6.94054			86.95	5.3967	87	4.46681	87.02	8.28415		86.94	3.81385	86.99	3.80921	87.01	3.75744		87	2.08212	87.03	3.10335	87.02	-1.22424
	87.15	3.89891	87.22	8.68554	87.23	5.06538	87.2	6.27156				87.22	3.31836			87.2	4.75097		87.14	7.85652	87.22	5.49198	87.22	1.46371	87.24	7.01323			87.14	4.27999	87.2	5.46691	87.22	9.47296		87.14	2.89943	87.18	4.03433	87.21	3.13548		87.2	1.59051	87.23	2.2921	87.22	-2.08271
	87.36	5.59327	87.42	6.25994	87.43	4.56859	87.4	4.12716				87.42	6.38818			87.4	5.20551		87.36	6.39741	87.43	5.31435	87.42	2.06622	87.44	7.1043			87.35	4.88275	87.4	4.25088	87.42	7.96419		87.34	0.87996	87.39	3.66918	87.41	5.03929		87.4	2.50147	87.44	2.70559	87.41	-2.55949
	87.54	5.13403	87.61	7.40261	87.62	4.17004	87.59	5.72016				87.63	4.72689			87.6	6.91614		87.54	5.1287	87.62	5.14745	87.63	2.23973	87.64	7.63504			87.56	5.48287	87.61	3.12202	87.63	6.92872		87.54	1.96971	87.59	3.69152	87.61	3.85729		87.6	3.46964	87.63	3.68007	87.62	-2.47034
	87.77	4.36457	87.83	8.39499	87.83	4.89516	87.8	5.14863				87.83	5.49036			87.8	3.73612		87.76	7.77837	87.83	5.54583	87.82	2.7432	87.83	6.55983			87.75	4.71663	87.81	4.395	87.82	8.35811		87.74	3.16168	87.79	3.57352	87.81	4.14696		87.8	1.82689	87.83	3.06236	87.82	-2.43961
	87.97	3.88467	88.02	7.15786	88.03	3.94051	88	3.96559				88.03	4.73105			87.99	5.5238		87.96	7.04044	88.03	4.76327	88.03	2.25173	88.03	5.08456			87.95	5.87731	88.01	3.5932	88.03	7.58906		87.95	3.12964	87.99	3.77734	88.02	3.43245		87.99	1.87403	88.01	3.07617	88	-0.48783
	88.16	3.85064	88.22	6.10546	88.23	3.83884	88.2	6.23069				88.23	5.36024			88.19	4.25301		88.15	9.676	88.22	4.24821	88.23	3.39507	88.24	6.58577			88.16	3.94649	88.22	5.94678	88.23	7.26761		88.16	3.64198	88.19	3.24682	88.21	3.86862		88.2	2.30823	88.23	3.39245	88.22	-0.47677
	88.34	3.33319	88.41	7.7682	88.43	4.09045	88.4	5.02865				88.43	3.50529			88.4	5.59021		88.36	6.03267	88.43	3.71639	88.43	2.31833	88.43	6.5335			88.34	4.85429	88.4	5.43019	88.42	7.89992		88.36	2.76033	88.39	4.95185	88.41	2.69016		88.4	2.13967	88.43	3.37919	88.42	-0.71377
	88.54	5.50762	88.61	5.88486	88.62	4.64887	88.59	5.9834				88.63	5.41676			88.6	7.12533		88.56	7.46034	88.62	5.64722	88.63	2.61181	88.64	6.23504			88.56	4.72724	88.61	4.94087	88.63	7.71328		88.55	3.30381	88.59	2.30348	88.61	5.57916		88.59	1.29616	88.63	4.20004	88.62	-1.77433
	88.74	4.87096	88.81	7.48568	88.82	4.47908	88.8	3.17973				88.82	3.69546			88.79	5.60177		88.76	7.25805	88.82	4.14801	88.83	2.66461	88.83	7.38131			88.75	4.14765	88.8	3.44656	88.82	10.2003		88.75	2.34362	88.79	3.04023	88.8	3.81449		88.79	2.40441	88.83	2.085	88.82	-2.54639
	88.97	5.27577	89.02	8.22479	89.03	4.97772	89.01	4.22823				89.03	2.57956			89	6.7313		88.94	8.80422	89.02	4.47866	89.02	1.85316	89.03	7.26171			88.95	5.49655	89	4.85798	89.02	7.80024		88.94	2.5334	88.99	3.50201	89	3.62469		88.99	4.23671	89.03	3.28208	89.01	-1.61247
	89.16	4.01913	89.22	6.88733	89.22	3.98786	89.21	5.79298				89.24	4.36784			89.2	7.83826		89.16	6.39983	89.23	3.61716	89.22	2.7788	89.23	5.25383			89.17	5.96184	89.21	3.63857	89.23	6.88116		89.14	2.94988	89.2	0.75923	89.21	4.94338		89.19	2.76289	89.23	3.21023	89.21	-0.3025
	89.35	4.14136	89.42	6.51467	89.43	4.40752	89.4	5.34566				89.43	2.91641			89.39	4.93358		89.37	8.18545	89.43	5.6037	89.43	2.97184	89.43	7.17197			89.35	5.06865	89.41	3.51191	89.43	8.52072		89.34	3.13342	89.39	3.11292	89.41	4.18318		89.4	1.87352	89.43	2.98213	89.42	0.21981
	89.56	4.90325	89.62	7.26837	89.63	4.29131	89.6	4.31038				89.63	3.78529			89.59	8.69802		89.56	8.35732	89.63	3.44697	89.63	1.94568	89.63	6.28772			89.55	4.73228	89.6	4.00625	89.63	7.6961		89.55	3.00258	89.6	2.58755	89.61	3.31375		89.61	2.64593	89.63	3.06524	89.62	-0.90589
	89.75	4.80062	89.82	6.9715	89.83	4.19669	89.8	3.73256				89.83	4.06527			89.79	8.98728		89.76	5.30244	89.83	5.37347	89.83	3.7495	89.83	5.83557			89.75	4.51123	89.8	4.67001	89.82	6.5414		89.76	2.51158	89.8	3.6153	89.82	4.25977		89.8	1.87857	89.83	2.91326	89.82	-1.83427
	89.96	4.59895	90.02	6.67845	90.03	4.61827	89.99	5.56289				90.03	3.73382			90	5.62451		89.95	3.8544	90.02	5.0478	90.04	3.16389	90.03	6.65663			89.95	3.99856	90	4.36232	90.02	8.2448		89.94	3.79875	89.99	3.42545	90.01	4.22216		90	2.51985	90.03	2.62356	90.02	-2.39524
[truncated: 10 more columns]

## Sheet: 8OII;
	AS2-16							AS2-18							AS2-20			AS2-42		AS2-89		AS2-93
	11:6 (8-oxoI:I)							11:7 (8-oxoI:8-oxoG)							11:7 (8-oxoI:8-oxoG)			11:3 (8-oxoI:U)
	T	CD	T	CD	T	CD		T	CD	T	CD	T	CD		T	CD		T	CD	T	CD	T	CD
	20	10.3199	19.99	9.64448	20	12.4377		35.35	9.67523	20	12.1087	20	7.17379		20.01	10.7434		20.01	10.421	19.98	17.7442	20.02	10.4533
	20.11	10.5735	20.12	8.99616	20.14	11.0632		35.55	7.35173	20.12	13.0012	20.14	7.21887		20.12	9.86612		20.11	9.45687	20.12	18.0609	20.18	9.56289
	20.31	11.7952	20.32	8.12558	20.33	10.7661		35.74	9.07678	20.32	12.9579	20.33	7.81162		20.36	10.2483		20.32	10.7779	20.32	17.8342	20.42	10.4415
	20.53	10.8702	20.55	9.12102	20.61	10.7192		35.94	9.34203	20.55	11.8708	20.56	6.75383		20.6	10.1494		20.55	10.1997	20.52	16.9217	20.63	10.5957
	20.75	10.4309	20.79	10.3542	20.8	11.0352		36.16	10.2201	20.77	12.0689	20.79	8.06296		20.82	10.2263		20.78	10.2172	20.72	17.1851	20.84	9.88919
	20.95	11.5625	20.98	9.85706	21	11.2341		36.34	9.0656	20.99	12.3671	21	6.85594		21.02	9.96809		20.99	10.1359	20.95	17.7117	21.04	10.5511
	21.15	10.4306	21.19	10.48	21.2	11.009		36.55	9.29852	21.19	13.2881	21.21	8.05552		21.22	9.59062		21.19	9.97945	21.14	17.5822	21.24	10.2529
	21.34	10.5336	21.39	9.44746	21.41	10.2162		36.75	10.1487	21.39	13.303	21.42	7.1165		21.42	10.3309		21.39	10.6789	21.36	18.0642	21.42	9.81587
	21.55	10.7854	21.6	9.02496	21.61	10.672		36.94	8.66054	21.59	11.9042	21.61	6.18481		21.61	8.9086		21.58	10.769	21.55	17.4516	21.59	10.4595
	21.74	11.6707	21.79	9.31072	21.81	11.1181		37.15	9.47281	21.79	12.5641	21.81	5.12379		21.82	8.84502		21.79	9.8339	21.75	17.5948	21.78	8.64466
	21.95	10.1106	21.99	9.44257	22	11.6346		37.36	9.45605	21.99	11.3861	22.01	7.02591		22.01	10.3127		21.99	10.2591	21.96	17.6981	21.98	10.9469
	22.15	11.5614	22.2	9.82221	22.21	10.8402		37.56	10.5994	22.2	12.3545	22.2	7.31167		22.22	11.4958		22.2	9.5363	22.15	17.9158	22.22	10.2702
	22.35	11.7662	22.4	10.2088	22.4	11.4533		37.75	9.5843	22.39	12.2366	22.41	6.90511		22.42	10.0897		22.39	10.5274	22.36	17.473	22.43	11.0026
	22.54	10.6981	22.6	9.52742	22.62	10.9136		37.97	9.31872	22.6	12.9649	22.62	6.30758		22.62	10.6741		22.59	10.7597	22.56	17.179	22.62	10.8199
	22.76	11.5726	22.8	10.1673	22.82	11.458		38.15	9.09689	22.79	11.2387	22.81	6.12293		22.81	9.58082		22.79	11.5263	22.76	17.0727	22.82	9.58009
	22.93	10.2542	22.99	10.363	23	11.5877		38.34	8.88344	22.99	13.0087	23.01	6.65263		23.01	10.3315		22.99	10.5852	22.95	17.6567	23.02	10.8585
	23.15	11.1383	23.23	9.57985	23.23	10.2641		38.54	8.20652	23.2	13.0269	23.22	6.81072		23.22	10.8206		23.19	10.012	23.16	17.0139	23.23	9.82001
	23.35	11.4143	23.4	10.8647	23.4	10.362		38.75	8.78283	23.4	12.1039	23.4	7.21351		23.41	10.354		23.4	9.59385	23.35	17.2335	23.43	11.0251
	23.56	11.0892	23.59	10.4755	23.6	10.7533		38.94	7.77148	23.6	11.4075	23.6	7.61081		23.62	9.93677		23.59	10.2101	23.58	17.3855	23.63	11.4376
	23.74	10.4944	23.8	10.8936	23.8	10.4947		39.15	9.42002	23.8	12.7832	23.8	6.3292		23.82	10.8895		23.79	10.3837	23.77	17.4807	23.82	9.47079
	23.95	10.9336	24	9.04955	24.01	11.4522		39.35	9.47211	24	12.3597	24.01	8.08572		24.03	10.9923		23.99	9.94528	23.95	17.5283	24.02	9.92632
	24.15	10.9215	24.2	9.33339	24.22	10.4932		39.56	9.47433	24.2	11.0609	24.21	6.81919		24.23	10.092		24.19	9.13247	24.15	17.5264	24.22	10.4897
	24.35	12.1566	24.4	10.1834	24.42	12.4053		39.76	8.30329	24.4	10.911	24.42	6.95451		24.42	8.54148		24.39	10.5849	24.35	17.4576	24.43	10.2286
	24.56	11.92	24.6	9.60378	24.62	10.6471		39.96	9.93114	24.6	11.9946	24.62	6.39737		24.62	10.6228		24.6	9.9166	24.55	17.4867	24.63	10.6037
	24.76	9.58951	24.8	9.80375	24.82	11.1197		40.17	9.02002	24.8	13.5868	24.82	7.2752		24.82	10.1048		24.8	10.6474	24.75	16.6472	24.82	11.6145
	24.95	10.4899	24.99	10.2345	25.01	10.5016		40.36	9.26215	25	11.8462	25.02	5.78749		25.02	9.64937		25	10.1992	24.96	17.4177	25.03	11.4372
	25.15	11.7443	25.2	9.46917	25.2	10.7572		40.55	9.78851	25.2	12.441	25.21	8.23771		25.22	8.84213		25.19	10.3429	25.15	17.3978	25.23	10.5597
	25.36	10.8894	25.4	8.91677	25.41	10.2619		40.74	8.57146	25.4	11.9593	25.41	5.11399		25.42	10.5215		25.39	10.6698	25.34	17.386	25.42	11.119
	25.55	10.6171	25.6	9.83205	25.6	10.357		40.96	8.95927	25.6	12.6169	25.6	6.72746		25.63	10.7918		25.59	8.9868	25.56	16.9283	25.62	11.1966
	25.76	10.8461	25.83	10.837	25.83	11.7494		41.15	8.84062	25.79	12.0797	25.81	7.46936		25.82	10.449		25.79	9.62193	25.75	17.5599	25.83	11.7144
	25.95	9.96038	25.99	10.3366	26.02	11.4153		41.36	9.33937	26	11.5318	26.02	5.95453		26.02	9.72618		25.99	9.32873	25.95	17.2504	26.03	11.7451
	26.16	10.9657	26.19	10.2297	26.21	11.1388		41.54	8.46751	26.19	12.7717	26.21	6.08874		26.22	10.6186		26.19	10.8229	26.15	17.242	26.23	11.551
	26.35	10.4697	26.4	9.25084	26.41	9.37746		41.78	8.15115	26.39	12.038	26.41	7.31158		26.42	9.61488		26.39	10.3014	26.34	17.0434	26.43	11.0488
	26.56	11.8034	26.6	9.87781	26.61	9.39899		41.96	8.1839	26.6	11.0261	26.61	5.74514		26.62	10.5185		26.59	11.2026	26.55	16.8817	26.63	10.7539
	26.76	9.41546	26.8	9.79688	26.81	10.7855		42.16	8.94566	26.8	12.2347	26.82	6.52434		26.81	9.50452		26.79	9.40574	26.75	17.1184	26.82	11.502
	26.96	11.461	27	9.53036	27.01	10.964		42.36	8.74179	27	12.796	27	6.70066		27.02	10.7388		26.99	9.60205	26.95	17.3867	27.02	11.1754
	27.16	11.1111	27.2	9.86011	27.22	11.2817		42.55	9.67331	27.2	11.6296	27.21	6.81742		27.22	8.59947		27.19	9.20541	27.15	16.6542	27.23	10.6165
	27.36	9.96179	27.4	9.31181	27.41	10.6638		42.76	8.81566	27.39	12.0351	27.41	7.47355		27.42	10.172		27.39	9.35465	27.35	16.8971	27.43	10.2925
	27.55	10.8296	27.6	9.26067	27.62	11.0873		42.95	8.41114	27.6	12.7485	27.62	7.58851		27.62	9.41647		27.59	9.3757	27.54	16.8475	27.63	10.8476
	27.75	11.5501	27.8	9.80387	27.82	10.5446		43.15	9.85668	27.8	12.4658	27.82	6.30933		27.82	9.30059		27.79	9.97966	27.76	17.1996	27.83	11.6863
	27.95	11.1038	28	9.79782	28.02	11.3894		43.35	8.407	27.99	11.8535	28.01	6.80594		28.02	10.9653		27.99	9.73059	27.95	17.8571	28.03	11.4772
	28.15	12.2058	28.2	9.53067	28.21	10.2145		43.57	8.24329	28.2	11.1145	28.21	7.01795		28.23	9.54512		28.19	9.75631	28.15	17.4111	28.23	12.6694
	28.35	12.0705	28.38	9.5264	28.4	10.0485		43.75	9.56521	28.4	11.594	28.41	7.09809		28.41	10.2577		28.39	10.3065	28.34	16.9079	28.42	11.6722
	28.55	10.2782	28.59	9.90259	28.6	10.7191		43.97	8.73984	28.59	12.0369	28.6	6.33224		28.62	9.52269		28.59	10.0942	28.56	17.0657	28.62	10.6901
	28.76	11.7764	28.8	10.3762	28.81	11.8087		44.15	9.35781	28.8	11.258	28.81	7.00148		28.82	8.76686		28.79	10.6796	28.76	17.1619	28.83	10.827
	28.96	11.4336	29	10.1623	29.02	10.516		44.36	9.40195	29	11.507	29	6.99205		29.02	9.74411		28.99	9.56981	28.97	17.1686	29.03	12.078
	29.15	12.1621	29.2	9.82753	29.21	10.3079		44.56	10.0251	29.2	12.0057	29.22	7.57873		29.23	9.70523		29.19	9.50897	29.16	16.9761	29.23	10.2574
	29.35	11.1011	29.39	9.79969	29.42	10.3694		44.74	8.07246	29.4	10.5746	29.41	5.75388		29.42	10.0398		29.39	10.1992	29.35	17.3818	29.43	11.9498
	29.55	10.9584	29.6	9.54752	29.62	9.82788		44.96	8.9523	29.6	12.7999	29.62	5.58483		29.62	9.86143		29.59	9.06114	29.57	17.1567	29.62	11.2427
	29.74	10.525	29.8	9.26342	29.81	11.4927		45.15	8.49119	29.8	11.9791	29.81	7.00639		29.82	9.04346		29.8	8.96628	29.76	16.9779	29.82	11.9827
	29.94	11.0856	30	9.77746	30.01	10.8494		45.34	8.75019	30	10.0166	30.01	6.86949		30.01	10.8509		29.99	10.308	29.96	16.8371	30.03	10.1433
	30.15	10.2444	30.2	9.1202	30.21	10.4336		45.55	8.82191	30.2	12.2435	30.21	6.83505		30.23	10.2882		30.19	10.3389	30.15	16.7786	30.22	11.544
	30.34	10.4887	30.4	9.51068	30.4	10.548		45.75	9.76797	30.4	11.7591	30.41	6.10702		30.41	9.63999		30.39	8.8459	30.34	16.513	30.43	10.8964
	30.56	11.7067	30.6	9.65867	30.61	10.7765		45.95	8.80551	30.6	13.0913	30.61	6.57269		30.62	10.0549		30.59	10.3912	30.56	16.8502	30.64	11.5958
	30.75	11.5044	30.8	9.56075	30.84	10.2761		46.15	8.85489	30.79	11.343	30.81	6.68436		30.83	8.86506		30.79	10.1651	30.74	17.0334	30.83	11.8596
	30.96	9.87478	30.99	9.26612	31	9.28393		46.38	8.71008	31	11.7928	31.02	5.96469		31.02	9.35669		31	9.04867	30.96	16.7925	31.03	11.9207
	31.15	10.7731	31.2	9.56294	31.22	10.9075		46.56	8.07222	31.2	13.2355	31.21	6.94569		31.22	9.76469		31.19	9.61273	31.17	17.0681	31.22	10.8807
	31.36	10.8848	31.4	10.1664	31.41	10.2566		46.75	8.71846	31.4	11.7064	31.41	5.90959		31.42	9.65078		31.39	9.53626	31.37	16.5499	31.43	11.4046
	31.56	10.499	31.6	9.31474	31.61	10.4478		46.96	8.13762	31.6	11.5126	31.62	6.12837		31.62	11.1854		31.6	10.0731	31.55	16.7938	31.63	10.8723
	31.76	10.8602	31.8	10.4617	31.81	10.1674		47.16	8.14718	31.81	10.9935	31.82	6.86369		31.82	9.99052		31.79	9.5592	31.75	16.3588	31.83	11.7235
	31.96	10.9295	32	9.31903	32.01	10.1379		47.36	8.81516	32	11.7244	32.02	5.84298		32.02	10.245		32.01	9.33916	31.95	17.1384	32.03	10.7464
	32.16	10.5183	32.2	8.54816	32.21	10.2103		47.56	8.73106	32.2	10.9023	32.21	6.79802		32.22	10.8208		32.19	9.64956	32.15	16.7464	32.23	12.6502
	32.36	11.1474	32.4	10.0345	32.42	11.0855		47.74	8.642	32.39	12.119	32.4	5.28105		32.43	9.31655		32.39	9.64363	32.34	17.0487	32.43	10.7925
	32.56	11.6908	32.6	9.12771	32.62	11.0088		47.95	7.58823	32.6	11.7177	32.62	6.70846		32.63	9.49057		32.6	9.84006	32.55	16.3508	32.63	10.2584
	32.76	11.507	32.79	9.89726	32.81	10.1625		48.15	8.08507	32.79	10.9703	32.81	5.84845		32.82	8.50701		32.78	9.80137	32.74	16.9961	32.82	10.535
	32.96	9.99724	33	9.94244	33.01	10.0705		48.35	8.42056	33	10.8814	33.02	7.33844		33.02	10.2569		32.99	9.98796	32.95	16.7685	33.02	11.4759
	33.16	11.878	33.2	9.9785	33.21	11.3808		48.56	8.71984	33.2	10.4267	33.21	4.88376		33.22	9.91945		33.2	8.92234	33.14	16.3272	33.23	11.6199
	33.35	10.8714	33.42	8.97577	33.43	10.2841		48.74	7.59749	33.4	11.8409	33.41	6.27931		33.41	10.0826		33.39	9.67571	33.35	16.5319	33.43	11.3384
	33.55	11.9982	33.6	9.80651	33.6	10.6387		48.95	8.59025	33.61	12.0008	33.62	6.44959		33.62	9.4764		33.59	9.36825	33.56	16.4503	33.62	11.8947
	33.75	12.2824	33.79	9.30429	33.8	11.6972		49.15	8.07255	33.79	11.9727	33.8	6.93609		33.81	8.29952		33.78	9.65746	33.75	16.6111	33.82	9.96483
	33.94	9.57475	34	9.77132	34.01	10.5834		49.35	8.9559	33.99	12.1333	34.01	7.10374		34.02	10.128		33.99	9.71282	33.96	16.5665	34.03	11.15
	34.16	11.5248	34.2	9.21912	34.22	9.41376		49.55	8.13716	34.19	11.6092	34.21	7.13833		34.22	9.9741		34.2	9.01746	34.16	16.7796	34.23	11.1722
	34.35	11.0006	34.4	9.71225	34.42	10.2256		49.75	8.25535	34.4	11.8897	34.41	6.48542		34.42	8.83501		34.39	9.32129	34.35	16.9443	34.43	11.8204
	34.56	10.5408	34.6	9.34862	34.62	10.2459		49.94	9.09964	34.6	11.3982	34.61	5.45107		34.62	9.84483		34.59	9.47636	34.55	16.5332	34.63	11.3505
	34.75	11.4991	34.79	8.51471	34.81	10.9844		50.15	9.57533	34.8	10.4117	34.82	6.04725		34.82	9.50375		34.79	9.00119	34.76	16.687	34.82	10.9426
	34.95	10.3366	35	9.01766	35	10.2045		50.35	8.4875	35	11.782	35.01	7.01492		35.02	10.0988		34.99	9.01494	34.97	16.6554	35.02	10.8721
	35.17	10.5687	35.2	9.71717	35.21	8.84144		50.55	8.49781	35.2	11.6529	35.21	6.85806		35.22	9.28215		35.19	8.41824	35.16	16.7342	35.23	11.0941
	35.34	10.8032	35.39	9.98379	35.41	10.9564		50.74	9.06766	35.4	11.997	35.41	6.59632		35.42	9.45241		35.39	10.1299	35.36	16.6237	35.43	9.96201
	35.55	11.2756	35.6	9.56657	35.62	9.07761		50.95	7.92181	35.6	11.953	35.61	6.67854		35.62	9.10931		35.6	9.41897	35.56	16.9685	35.62	11.3533
	35.75	10.2506	35.8	8.61159	35.81	9.37413		51.15	8.45215	35.8	11.0692	35.82	6.6325		35.83	7.60291		35.79	8.76655	35.76	16.7978	35.82	11.274
	35.96	10.0646	36.03	8.24277	36.03	9.7109		51.36	8.66231	36	10.7292	36.02	5.92568		36.02	9.79826		35.99	9.26231	35.95	16.6025	36.03	10.8229
	36.16	9.38258	36.2	9.45626	36.22	9.72229		51.56	7.73603	36.2	10.8577	36.22	6.45495		36.22	9.79179		36.19	8.76154	36.16	16.3669	36.23	10.4719
	36.34	10.0341	36.4	9.09312	36.41	10.1473		51.77	7.62826	36.4	10.2356	36.41	6.06551		36.42	9.13013		36.4	9.17537	36.36	16.532	36.42	11.0755
	36.56	9.63279	36.6	8.73397	36.61	9.57545		51.95	7.50608	36.6	10.957	36.61	6.29582		36.62	8.94107		36.6	9.11707	36.56	16.0408	36.63	12.3668
	36.75	9.97346	36.79	9.74797	36.81	9.10375		52.15	7.74048	36.81	10.4063	36.82	6.7944		36.83	9.16657		36.8	9.87853	36.76	15.8542	36.83	11.3483
	36.95	10.0277	37	9.6993	37.01	10.1741		52.37	8.52098	37	11.2462	37.01	6.139		37.02	8.18162		37	8.98597	36.95	16.5749	37.03	10.8993
	37.15	10.7837	37.2	9.38875	37.22	8.97848		52.55	6.71452	37.19	11.8435	37.21	5.83933		37.23	9.07619		37.19	9.21817	37.17	16.3673	37.23	11.7307
	37.35	10.3073	37.4	10.5305	37.41	9.4351		52.76	8.84303	37.4	12.0824	37.42	7.41764		37.42	9.11863		37.39	8.23142	37.34	16.1863	37.43	11.5821
	37.54	10.9298	37.6	9.61923	37.6	9.35923		52.95	7.18837	37.6	11.6018	37.62	6.02147		37.62	9.81002		37.59	10.0471	37.55	16.2802	37.63	11.0187
	37.75	10.3695	37.8	9.52405	37.81	10.6432		53.15	8.12211	37.8	10.8162	37.81	5.3183		37.82	9.90404		37.79	8.52157	37.75	15.8639	37.82	11.1949
	37.95	10.7278	38	9.42881	38.01	8.92353		53.36	7.25257	38	10.5684	38.02	6.24227		38.02	8.06539		37.99	9.16757	37.95	16.396	38.03	11.1945
	38.17	10.3127	38.2	8.50595	38.21	10.0981		53.55	6.73148	38.2	10.7297	38.21	5.94985		38.22	9.69855		38.19	8.94434	38.16	16.1146	38.23	11.166
	38.36	9.56692	38.39	8.51036	38.41	9.76902		53.76	8.15645	38.39	10.2335	38.41	6.43829		38.42	10.242		38.39	8.81011	38.34	16.6588	38.43	10.7194
	38.54	8.65941	38.58	9.48197	38.59	9.66056		53.95	8.21702	38.6	9.99031	38.61	7.56093		38.63	9.27734		38.59	9.16299	38.54	16.1464	38.63	11.93
	38.76	10.3448	38.79	8.39776	38.81	10.6541		54.14	7.20687	38.8	10.6545	38.82	5.32102		38.83	11.1685		38.8	9.11401	38.76	16.5252	38.83	11.2838
	38.95	10.1305	38.99	9.78864	39.02	10.6713		54.35	6.40032	39	10.318	39.02	4.99439		39.03	9.08645		38.99	9.15083	38.96	16.5094	39.02	10.5816
	39.15	10.6317	39.2	8.95947	39.21	7.97095		54.55	7.2748	39.2	11.4129	39.21	6.7655		39.22	9.57964		39.19	9.41148	39.15	15.8755	39.22	10.5237
	39.35	10.2171	39.4	9.81883	39.41	9.11726		54.75	7.43768	39.41	10.6767	39.41	6.74503		39.41	9.91507		39.39	8.9722	39.34	16.3619	39.44	11.0901
	39.54	10.6863	39.6	8.47911	39.6	9.07835		54.95	8.25562	39.6	11.7636	39.61	5.84513		39.61	10.4088		39.59	8.79901	39.55	16.2671	39.64	10.6292
	39.76	10.0329	39.8	8.78875	39.81	9.2164		55.16	7.54377	39.8	11.2215	39.81	6.26987		39.82	9.79987		39.79	9.10536	39.74	15.948	39.83	10.9197
	39.95	9.59342	40	8.25508	40.02	9.48381		55.35	6.40574	40	10.8144	40.03	5.94111		40.02	9.76644		39.99	8.54703	39.96	15.9746	40.03	11.0889
	40.15	10.5548	40.19	8.64872	40.21	10.7468		55.54	6.85851	40.19	11.3022	40.22	5.68227		40.22	8.54904		40.2	8.94923	40.17	16.1621	40.22	11.5369
	40.34	10.4174	40.4	8.44026	40.4	9.56101		55.74	8.07826	40.4	10.8439	40.41	6.6894		40.43	8.43486		40.39	9.4478	40.34	16.1693	40.42	10.0447
	40.55	10.2762	40.6	8.70345	40.61	8.93257		55.96	6.98146	40.6	11.4296	40.62	6.49527		40.62	8.64921		40.59	8.06075	40.54	16.3208	40.62	11.0204
	40.74	9.14207	40.8	9.0512	40.81	9.35429		56.17	6.754	40.8	11.0952	40.81	5.7183		40.82	7.81064		40.79	9.22086	40.75	16.632	40.83	10.8654
	40.95	10.1899	41	9.37608	41.04	8.42784		56.34	7.12048	41	9.3683	41.01	6.89455		41.01	8.52097		40.99	8.99859	40.95	15.9239	41.03	10.084
	41.15	11.5311	41.19	8.76373	41.21	8.84398		56.55	7.05758	41.2	10.053	41.21	6.56472		41.23	8.22242		41.19	8.36858	41.14	16.5328	41.24	10.5357
	41.36	10.3751	41.39	7.87473	41.4	9.4798		56.74	7.1329	41.4	11.4958	41.41	5.6131		41.41	8.36815		41.39	8.45844	41.35	16.2641	41.43	9.69533
	41.57	11.2168	41.6	7.70283	41.61	9.74917		56.94	6.23965	41.6	10.1766	41.6	7.0389		41.62	9.1161		41.6	8.21536	41.56	15.7902	41.63	9.29555
	41.75	10.257	41.8	8.91834	41.81	9.61712		57.17	8.1494	41.81	10.2905	41.83	6.53584		41.82	9.11279		41.79	8.01111	41.75	15.945	41.83	10.5397
	41.96	10.4821	42	8.57874	42.02	9.77455		57.36	7.10615	42.01	10.263	42.03	5.67094		42.02	8.75719		41.99	9.11465	41.97	15.8738	42.03	10.7029
	42.17	9.56766	42.2	7.18581	42.22	10.2617		57.56	7.1874	42.21	11.3162	42.22	6.11646		42.22	9.53163		42.19	8.13476	42.15	15.8326	42.22	10.8443
	42.37	9.14642	42.4	8.30845	42.41	9.35827		57.75	7.25277	42.4	10.072	42.42	6.55401		42.41	9.85122		42.4	7.83296	42.34	16.3424	42.44	10.966
	42.57	10.8614	42.6	9.25228	42.61	8.94372		57.95	8.55338	42.6	10.0063	42.61	5.96112		42.62	8.19848		42.59	8.46657	42.56	15.9138	42.63	10.5402
	42.76	9.12208	42.8	8.19385	42.81	9.70411		58.14	5.1455	42.8	10.46	42.81	5.87284		42.82	8.01488		42.8	9.17006	42.75	15.6527	42.83	11.207
	42.95	9.99341	43	7.2947	43.02	8.92756		58.35	6.93748	43	9.54049	43.01	5.9256		43.02	9.05777		42.99	8.75123	42.97	15.847	43.03	10.9074
	43.13	10.1246	43.2	7.93086	43.21	9.71705		58.56	7.05494	43.2	11.4259	43.22	6.73043		43.22	8.17095		43.19	8.97923	43.14	15.1599	43.23	10.9122
	43.36	10.16	43.39	7.90734	43.41	9.57749		58.74	8.29391	43.4	10.2494	43.42	5.04643		43.43	8.31742		43.4	6.87145	43.36	15.5172	43.43	9.89925
	43.55	8.99343	43.63	9.50398	43.63	9.38653		58.94	5.81876	43.6	9.59655	43.62	6.60763		43.61	8.8096		43.6	8.30661	43.56	15.8633	43.63	10.5795
	43.76	10.3496	43.8	8.61441	43.81	8.65833		59.14	7.6321	43.8	10.3073	43.81	6.18414		43.82	8.45233		43.79	7.99512	43.76	15.7783	43.82	11.1169
	43.96	10.0907	44	7.52686	44	9.52831		59.35	6.34334	44	9.4046	44.01	5.77951		44.02	8.44795		43.99	8.30732	43.96	16.0045	44.03	10.1279
	44.15	9.61896	44.2	8.55763	44.2	8.26691		59.56	8.50777	44.2	9.87629	44.21	4.67023		44.23	9.32166		44.19	9.13351	44.15	15.5953	44.22	10.5399
	44.35	9.12163	44.4	8.68497	44.42	9.36897		59.75	7.11668	44.4	9.91204	44.43	5.1438		44.42	9.27517		44.39	8.10438	44.36	15.8664	44.43	10.3343
	44.55	9.07633	44.6	7.61985	44.62	9.06468		59.95	6.18783	44.6	9.49151	44.62	6.82133		44.63	7.50773		44.6	8.00773	44.56	15.5262	44.64	8.77142
	44.76	8.57745	44.8	8.12428	44.82	9.83643		60.14	6.16059	44.8	10.3772	44.81	6.3626		44.82	8.03011		44.79	8.17871	44.76	14.9103	44.83	11.2349
	44.95	10.1041	45	8.77667	45.02	8.75305		60.34	6.5782	45	10.7302	45.01	5.35414		45.02	8.15158		45	8.23801	44.95	15.6876	45.03	10.5591
	45.16	9.36412	45.2	8.70778	45.21	9.19766		60.56	7.5352	45.2	9.22144	45.21	6.32421		45.22	9.48521		45.2	7.74353	45.15	15.0048	45.23	8.99281
	45.36	9.5683	45.4	8.08118	45.41	9.51992		60.75	6.34622	45.39	9.59345	45.41	6.58463		45.41	9.56606		45.39	8.5928	45.35	15.023	45.42	9.76037
	45.55	9.92608	45.59	7.88496	45.6	9.61475		60.95	5.14337	45.6	9.65557	45.6	5.73759		45.61	7.79856		45.59	7.74844	45.55	15.4426	45.64	10.1146
	45.76	9.70081	45.8	7.97527	45.81	9.76797		61.15	7.59122	45.8	9.25641	45.81	4.85836		45.82	7.64305		45.79	8.33656	45.75	15.2947	45.83	9.89879
	45.95	9.54176	46	8.82368	46.01	8.48194		61.35	6.95559	46	9.07431	46.01	6.5955		46.02	8.79725		45.99	7.72188	45.94	16.0377	46.02	9.43425
	46.23	9.42725	46.23	7.08798	46.23	8.93397		61.56	6.0216	46.2	9.8079	46.22	5.82002		46.22	7.8943		46.19	7.58527	46.14	14.8508	46.22	10.996
	46.35	9.15575	46.39	7.99546	46.41	10.4786		61.77	6.51443	46.41	10.1456	46.42	6.40025		46.42	8.29534		46.39	9.07527	46.36	14.8317	46.42	10.138
	46.57	9.34	46.6	7.42927	46.61	9.58833		61.97	7.00476	46.6	10.1531	46.62	6.18902		46.63	7.04031		46.6	9.55289	46.55	15.2942	46.62	9.47061
	46.75	10.2481	46.8	8.15214	46.81	8.70257		62.15	6.45202	46.8	10.2308	46.81	5.56041		46.82	7.39808		46.79	8.90267	46.75	14.9604	46.82	9.39906
	46.95	8.64207	46.99	8.31907	47.01	8.6355		62.35	6.22868	47	9.96387	47.01	6.3499		47.01	8.25275		46.99	7.79393	46.95	15.6302	47.03	10.0838
	47.17	9.97573	47.2	8.67171	47.22	9.00994		62.56	6.07247	47.2	7.90912	47.21	6.90074		47.22	8.44328		47.19	7.59648	47.16	15.4457	47.23	9.88039
	47.35	8.5243	47.4	7.5693	47.42	8.13395		62.75	6.48207	47.39	9.55843	47.41	6.84302		47.42	7.79248		47.4	8.15676	47.35	15.2064	47.42	9.22958
	47.54	9.95418	47.59	8.93403	47.6	9.30588		62.94	5.96172	47.6	9.40697	47.62	5.7331		47.62	9.25826		47.6	8.16858	47.55	15.3077	47.63	9.66343
	47.74	9.96719	47.8	8.57456	47.81	7.77991		63.15	5.36653	47.8	9.90689	47.82	6.36253		47.83	7.99431		47.79	7.11595	47.76	14.8605	47.83	8.22534
	47.95	9.27985	48	7.89601	48.02	9.57683		63.35	5.60804	48	10.046	48.02	6.00213		48.03	7.80944		48	7.90338	47.94	14.7543	48.01	8.41522
	48.15	9.18455	48.2	9.26998	48.21	8.39081		63.55	6.08285	48.2	9.10569	48.21	5.76864		48.22	7.09012		48.19	7.25369	48.15	14.7833	48.22	8.95572
	48.34	9.47395	48.4	9.08967	48.41	8.96455		63.76	5.49767	48.4	9.60017	48.41	5.16182		48.42	7.83938		48.39	7.79529	48.35	14.9144	48.43	8.95671
	48.54	10.072	48.6	9.62197	48.62	10.4442		63.97	6.99235	48.6	9.89983	48.6	5.31268		48.62	8.32835		48.6	6.88689	48.56	15.2739	48.63	8.04461
	48.75	9.35998	48.79	8.89188	48.82	8.99266		64.16	6.86144	48.8	9.75174	48.81	5.58139		48.82	8.22009		48.79	7.79416	48.76	14.5084	48.83	9.47475
	48.95	10.1223	48.99	7.90314	49.01	8.76049		64.35	6.67059	49	9.26938	49.02	5.64733		49.02	7.1612		48.99	6.54374	48.96	14.8461	49.03	8.53193
	49.15	9.0737	49.2	8.10013	49.21	8.73907		64.54	4.11847	49.21	10.1413	49.21	5.699		49.22	6.86089		49.19	8.03484	49.16	14.6687	49.22	8.45927
	49.36	9.24909	49.4	7.39432	49.41	8.58155		64.76	5.85324	49.4	8.23531	49.42	5.24804		49.43	6.46338		49.4	7.03009	49.36	14.5567	49.43	8.88879
	49.55	9.31063	49.6	9.27061	49.61	8.67727		64.96	6.93861	49.6	8.98435	49.61	6.22822		49.62	6.69671		49.6	7.05224	49.57	14.6374	49.62	9.20535
	49.76	9.93725	49.81	8.26274	49.81	9.30185		65.16	6.27791	49.8	8.97643	49.81	5.99799		49.82	7.43672		49.8	8.61628	49.75	13.8073	49.83	9.67914
	49.95	10.1866	50	8.08689	50.01	8.88114		65.34	5.20003	50	9.75726	50.01	5.32593		50.02	8.47762		50	7.53213	49.96	14.9246	50.03	7.85736
	50.15	8.97617	50.2	7.84158	50.22	9.24513		65.57	5.28216	50.2	9.30868	50.21	4.3103		50.22	6.46071		50.19	7.42822	50.15	13.7922	50.23	8.10888
	50.35	9.66158	50.4	8.54174	50.41	9.74493		65.75	5.10409	50.4	9.74621	50.41	6.50251		50.42	5.99213		50.4	7.37464	50.38	14.6413	50.42	8.77798
	50.56	8.94159	50.6	8.56447	50.61	7.95367		65.95	5.4458	50.6	9.38925	50.62	4.87777		50.62	7.00343		50.59	7.09534	50.55	14.0982	50.63	7.54007
	50.75	9.8599	50.8	8.6159	50.81	8.95175		66.16	5.31436	50.79	9.19248	50.8	4.89849		50.82	7.41195		50.79	6.41235	50.76	14.4387	50.82	7.84641
	50.96	9.43831	51	8.36308	51.02	8.483		66.35	6.54225	51	8.92914	51.01	5.84537		51.03	6.05603		50.99	7.13635	50.96	14.3169	51.02	7.87801
	51.15	8.46768	51.2	8.42547	51.22	8.6642		66.55	5.83294	51.2	9.29269	51.21	5.10481		51.22	7.64693		51.2	6.94994	51.15	14.0163	51.23	7.59312
	51.36	8.98721	51.39	7.14617	51.4	8.75573		66.75	5.88145	51.39	9.77188	51.41	4.75547		51.42	5.66781		51.39	7.97581	51.35	14.159	51.43	7.03306
	51.54	8.97946	51.59	7.71156	51.6	8.34797		66.95	4.91404	51.61	9.63365	51.61	5.28385		51.61	5.75051		51.59	7.14582	51.55	13.7736	51.62	6.97909
	51.75	8.65664	51.8	8.95588	51.81	8.55357		67.17	5.80915	51.8	9.36855	51.81	3.59449		51.82	5.83117		51.8	6.43629	51.75	14.0549	51.82	7.25984
	51.95	8.66603	52	7.23386	52.02	9.62554		67.35	5.80161	52	8.92653	52	4.90851		52.02	7.6538		51.99	6.82097	51.95	13.7371	52.02	6.76147
	52.15	9.25825	52.21	8.27992	52.21	9.19699		67.55	5.50455	52.19	8.50443	52.21	4.87756		52.23	6.2552		52.2	6.74525	52.17	14.0549	52.23	7.55412
	52.36	7.93962	52.4	6.52155	52.42	7.60573		67.74	5.48465	52.4	8.057	52.42	5.06054		52.42	5.12046		52.39	6.70999	52.37	13.7518	52.43	7.15178
	52.56	8.75205	52.6	6.80602	52.62	8.80272		67.95	5.1942	52.6	10.1031	52.61	5.07693		52.63	6.36309		52.59	6.9676	52.55	13.4567	52.63	7.12914
	52.76	8.38597	52.81	7.2082	52.81	8.15127		68.16	4.45336	52.8	9.14315	52.82	5.24084		52.82	5.2575		52.79	6.87932	52.74	13.8009	52.83	8.55218
	52.95	8.71897	53	7.9085	53.01	8.21898		68.36	5.3104	53.01	8.52433	53.01	4.67635		53.02	6.87368		52.99	6.601	52.95	13.5868	53.03	6.53581
	53.16	9.50886	53.2	6.97372	53.21	7.68168		68.56	6.0135	53.2	9.30079	53.2	5.17023		53.22	6.18686		53.2	6.02117	53.15	14.116	53.23	5.67867
	53.35	9.01508	53.4	7.28313	53.42	7.20681		68.76	5.01609	53.41	9.01693	53.41	4.53716		53.42	5.29393		53.39	7.35821	53.34	13.5057	53.43	8.08588
	53.56	9.06206	53.6	7.53585	53.62	7.09169		68.95	6.44749	53.6	8.15797	53.6	5.71796		53.62	5.84063		53.59	5.82525	53.55	13.2867	53.62	6.68541
	53.74	7.33032	53.83	7.6574	53.84	7.70559		69.15	5.3306	53.8	7.08287	53.83	5.18954		53.83	5.85287		53.8	7.19393	53.76	13.1978	53.82	6.27717
	53.96	8.26678	53.99	7.31915	54.01	7.93347		69.37	5.20586	54	7.6592	54.02	5.52132		54.02	3.86247		54	6.90415	53.96	12.8699	54.03	7.94041
	54.17	9.37828	54.19	8.13288	54.21	8.69202		69.55	6.19523	54.2	9.05656	54.21	4.01222		54.22	5.32462		54.19	5.65603	54.16	13.5096	54.23	6.61591
	54.35	8.80331	54.4	6.67444	54.4	9.11794		69.77	5.10666	54.4	9.40936	54.41	4.44735		54.42	3.79318		54.39	6.79577	54.36	12.6407	54.44	6.77153
	54.56	7.19049	54.6	7.17013	54.61	7.86863		69.96	5.72591	54.6	7.85117	54.61	5.60044		54.62	4.377		54.6	6.46681	54.56	12.9488	54.63	5.554
	54.76	7.60203	54.8	7.1571	54.8	8.24178		70.15	5.56408	54.81	8.585	54.81	4.25402		54.81	3.04502		54.79	6.6297	54.75	12.3873	54.82	6.58201
	54.96	7.97999	55	6.68105	55.02	8.14592		70.36	5.19826	55	8.38936	55.01	4.16378		55.03	3.61867		54.99	6.26192	54.96	12.314	55.03	6.25156
	55.16	8.5129	55.2	7.26563	55.21	7.91977		70.54	7.03539	55.2	8.30535	55.21	4.22459		55.22	3.49899		55.19	5.38304	55.16	12.4613	55.22	5.89565
	55.35	7.92827	55.4	6.77364	55.41	7.55791		70.75	6.54045	55.4	7.20085	55.42	4.64926		55.42	4.80391		55.4	6.0309	55.36	12.2775	55.42	5.07718
	55.56	8.2335	55.6	6.65396	55.61	7.64972		70.96	6.25179	55.6	7.91388	55.61	3.21174		55.62	3.15092		55.59	5.87722	55.56	12.2395	55.63	6.16662
	55.75	8.22713	55.8	7.41133	55.81	7.70048		71.16	5.1379	55.8	8.05823	55.82	5.20834		55.82	4.29004		55.8	5.36425	55.76	11.8806	55.83	5.00894
	55.95	8.8339	56	6.62186	56.01	7.76138		71.35	5.45825	56	7.56703	56.01	5.38689		56.01	4.86235		55.99	5.11738	55.97	11.8823	56.03	5.33418
	56.16	8.79117	56.2	5.96728	56.21	8.34681		71.55	4.83961	56.21	7.30687	56.21	3.54152		56.21	3.76699		56.19	5.30915	56.15	11.716	56.23	5.90389
	56.36	7.22416	56.42	6.21729	56.43	7.93671		71.76	5.88036	56.39	7.00426	56.4	4.25878		56.41	3.93599		56.4	4.59951	56.35	12.1888	56.42	5.07901
	56.56	8.70906	56.59	6.40303	56.6	7.0574		71.96	5.88826	56.6	7.66318	56.62	4.45616		56.62	4.27489		56.59	5.4813	56.55	11.6171	56.62	4.94424
	56.75	7.23906	56.8	6.26695	56.81	6.02435		72.16	6.3666	56.8	7.60628	56.81	4.23335		56.82	4.66246		56.8	5.50088	56.78	11.7139	56.82	7.91419
	56.97	7.81626	57	6.7019	57.02	8.11173		72.35	6.61025	57	6.33903	57.01	3.41588		57.02	3.50409		56.99	5.9926	56.96	11.4579	57.03	4.56153
	57.16	7.37796	57.2	5.38795	57.22	7.39628		72.55	6.06567	57.2	8.50766	57.21	2.84662		57.23	4.22754		57.2	5.36232	57.16	10.9354	57.23	5.59039
	57.36	6.26495	57.4	7.42559	57.41	6.5393		72.74	5.70868	57.4	6.0446	57.41	2.93143		57.42	4.15704		57.39	4.37774	57.36	10.9199	57.43	5.11237
	57.56	6.87825	57.6	6.65389	57.61	7.00851		72.96	6.39302	57.6	6.13615	57.61	3.50643		57.61	5.16076		57.59	5.52496	57.55	10.6829	57.63	5.39297
	57.75	7.26316	57.8	4.65398	57.82	7.29591		73.15	6.44285	57.8	5.77631	57.81	4.41703		57.81	4.80763		57.79	5.68179	57.74	11.3537	57.82	5.24214
	57.95	7.91956	58	5.96481	58.02	6.19395		73.35	6.64571	58	7.7152	58.01	4.18141		58.01	3.85792		58	5.02734	57.95	10.8298	58.03	4.32344
	58.15	7.23931	58.2	6.21117	58.22	6.96984		73.55	6.24168	58.19	6.29506	58.22	4.25701		58.22	3.26614		58.2	5.77391	58.15	10.3561	58.22	6.65833
	58.35	6.73162	58.4	5.58836	58.41	6.89329		73.75	5.8542	58.4	7.31357	58.41	3.99384		58.42	2.37887		58.4	5.43837	58.35	10.2558	58.43	5.18849
	58.55	6.93631	58.6	7.02844	58.61	7.69467		73.94	6.3828	58.6	7.8484	58.62	4.28461		58.62	3.30671		58.59	5.01181	58.55	10.628	58.62	5.39067
	58.76	6.64346	58.8	4.68316	58.81	6.34786		74.15	5.18727	58.81	6.63788	58.81	3.08061		58.82	3.27123		58.79	5.01225	58.74	10.0602	58.83	5.31569
	58.97	7.29197	59.01	6.50995	59.03	6.26195		74.36	6.00368	59	7.48338	59.01	4.47485		59.02	3.76586		58.99	4.30155	58.95	9.83358	59.03	4.65326
	59.15	6.74548	59.2	5.33555	59.2	6.20481		74.54	5.60188	59.2	5.71411	59.21	4.11881		59.22	3.87651		59.19	4.14535	59.15	9.70155	59.23	4.57328
	59.34	8.50389	59.39	4.89019	59.41	6.74088		74.74	6.31129	59.4	7.63973	59.42	4.25413		59.42	3.76315		59.39	4.90851	59.35	9.45358	59.43	5.59883
	59.55	7.67817	59.6	5.5793	59.62	6.83831		74.95	5.15015	59.6	6.58564	59.62	5.02116		59.62	3.32344		59.59	5.47016	59.55	9.46478	59.62	5.59637
	59.75	7.65981	59.8	5.90417	59.81	5.49412		75.16	5.05799	59.8	6.91083	59.82	4.36013		59.82	3.85131		59.79	5.01845	59.75	9.32117	59.83	5.29545
	59.95	6.72355	60	5.47904	60.01	5.6858		75.37	5.03702	60	7.19758	60.02	4.11312		60.02	4.37509		59.99	5.2036	59.96	9.31799	60.02	5.75293
	60.16	7.23918	60.2	5.58613	60.21	6.93017		75.57	6.96168	60.2	6.39423	60.21	3.18258		60.22	3.17809		60.19	5.37692	60.16	8.73903	60.23	4.73277
	60.36	5.61564	60.41	4.83658	60.41	6.30555		75.76	5.84922	60.41	6.04183	60.41	4.47159		60.42	3.51647		60.4	5.65604	60.36	9.88918	60.44	4.94542
	60.56	7.52794	60.6	3.34089	60.61	8.0425		75.95	5.35639	60.6	6.98073	60.61	3.72726		60.62	3.04873		60.59	4.61778	60.55	8.96903	60.63	5.11479
	60.76	7.02682	60.8	6.00065	60.8	5.94576		76.15	5.60844	60.8	6.16254	60.81	3.75324		60.81	2.34892		60.79	5.15343	60.76	8.54498	60.83	4.01451
	60.96	5.21511	61.01	6.45197	61.02	6.83022		76.35	4.88986	61	5.6856	61.01	3.38476		61.01	2.79641		60.99	5.25433	60.97	9.04964	61.02	4.04613
	61.15	6.74298	61.21	6.06397	61.22	6.66503		76.55	4.95686	61.2	6.31408	61.21	4.43028		61.22	2.39849		61.19	4.86044	61.15	8.63518	61.23	4.33046
	61.35	6.60895	61.4	4.17078	61.42	5.62245		76.76	6.25262	61.41	5.23047	61.41	3.2115		61.42	3.15893		61.4	3.3571	61.36	8.47501	61.42	3.90528
	61.55	5.5487	61.63	4.42899	61.63	6.21175		76.96	5.86176	61.61	7.39779	61.62	2.58352		61.62	3.4707		61.59	4.86837	61.55	7.89337	61.62	4.14945
	61.77	7.50084	61.8	5.17922	61.82	6.65834		77.14	6.97188	61.8	6.48763	61.81	4.17302		61.82	2.21522		61.8	4.4705	61.75	8.15092	61.83	3.1653
	61.94	6.70726	62	5.39674	62.01	5.8777		77.34	5.01668	62	7.8603	62.02	2.71464		62.02	2.7637		62	3.76469	61.96	8.00031	62.03	3.76307
	62.15	7.24203	62.2	4.04456	62.21	5.38428		77.57	4.74255	62.2	7.02534	62.21	3.42697		62.22	3.45282		62.19	4.60142	62.15	8.00986	62.22	3.94553
	62.34	7.31662	62.4	5.19196	62.42	5.88383		77.77	5.18326	62.4	6.37584	62.41	3.49445		62.41	2.51931		62.4	3.79119	62.36	8.30758	62.43	4.18721
	62.55	6.5172	62.61	4.06876	62.61	6.95722		77.97	6.56182	62.6	6.48399	62.62	3.51034		62.62	3.5469		62.59	4.83317	62.54	7.96121	62.63	3.89612
	62.75	7.45544	62.8	5.16439	62.81	6.18684		78.16	6.53233	62.8	6.3443	62.82	3.91476		62.82	2.88497		62.8	4.70695	62.74	7.90955	62.82	3.12822
	62.96	7.61426	63.01	4.11014	63.01	5.09379		78.36	5.53913	63	4.72362	63.02	2.87381		63.02	4.08271		62.99	4.39942	62.95	7.17168	63.02	4.87435
	63.14	6.51502	63.2	3.9546	63.21	5.92694		78.56	6.5056	63.2	5.44498	63.23	3.77355		63.22	4.36805		63.19	4.38225	63.15	8.14036	63.23	2.80391
	63.34	7.86929	63.4	4.80693	63.41	5.78204		78.75	5.60544	63.4	5.16022	63.41	4.00102		63.42	2.32626		63.4	4.79528	63.35	7.74894	63.43	4.86505
	63.56	5.87574	63.6	4.69359	63.61	4.90343		78.96	5.88172	63.6	6.01874	63.61	2.95338		63.61	2.41003		63.6	3.83469	63.56	7.43087	63.63	4.20323
	63.76	6.68348	63.8	4.07814	63.81	5.17877		79.15	6.5856	63.8	6.49895	63.81	2.60332		63.82	2.86065		63.8	4.26299	63.75	7.32611	63.83	3.54768
	63.94	6.89603	64.01	4.04437	64.01	6.33924		79.36	4.71485	64.01	6.47392	64.01	3.60611		64.03	2.05017		64	4.02642	63.95	7.21389	64.02	4.72866
	64.16	6.54408	64.23	2.58656	64.24	5.74863		79.55	6.59762	64.2	6.68014	64.21	2.83358		64.22	2.28505		64.2	4.21395	64.17	7.19933	64.23	3.2964
	64.35	7.90549	64.39	4.42537	64.41	5.18687		79.76	4.56496	64.4	5.94393	64.42	3.13235		64.42	2.97788		64.4	4.55212	64.35	6.64492	64.42	4.16789
	64.56	5.40511	64.58	4.0751	64.61	6.26712		79.95	6.12613	64.59	5.16569	64.61	3.11512		64.61	3.1896		64.58	3.9592	64.54	6.60382	64.61	4.65523
	64.76	7.83094	64.8	3.89836	64.81	5.98389		80.15	6.42637	64.8	5.73023	64.82	3.07578		64.82	3.73351		64.79	3.42551	64.75	6.70834	64.83	4.48641
	64.96	6.18481	65	5.06756	65.01	5.20539		80.36	5.55116	65	7.17163	65.02	2.96455		65.03	4.86796		65	5.47147	64.95	7.52271	65.03	4.9779
	65.17	5.86902	65.2	4.32647	65.21	6.28395		80.55	5.32852	65.2	6.21042	65.22	2.6713		65.22	2.95314		65.2	4.8997	65.16	7.07779	65.23	3.63803
	65.37	7.87889	65.4	4.44513	65.41	5.20944		80.75	5.26046	65.4	7.22207	65.4	3.54252		65.42	5.79043		65.4	4.92614	65.35	6.80448	65.43	3.29941
	65.55	8.54321	65.59	4.90715	65.61	6.21985		80.95	5.85283	65.6	5.92167	65.6	2.12512		65.6	3.61471		65.59	3.8901	65.55	7.21293	65.62	4.93997
	65.74	6.10594	65.8	4.20026	65.81	5.45186		81.15	4.70894	65.8	5.55485	65.81	3.48562		65.82	3.68711		65.79	4.16448	65.76	7.16263	65.82	3.31801
	65.94	5.9168	66	4.44363	66.01	5.74818		81.35	5.5891	66	4.94447	66.01	2.22751		66.02	1.83761		65.99	3.53442	65.94	6.16181	66.02	4.7239
	66.16	6.98975	66.2	2.76619	66.21	4.83015		81.55	5.41326	66.2	6.72945	66.22	2.33342		66.23	3.43764		66.2	4.28447	66.16	7.11314	66.22	4.14551
	66.35	6.96009	66.4	4.81256	66.41	6.46237		81.76	5.58899	66.4	6.23623	66.42	2.79206		66.42	3.62713		66.39	3.70278	66.34	6.04959	66.44	4.30323
	66.55	6.48414	66.6	3.40098	66.6	5.66363		81.96	5.86642	66.59	6.30815	66.61	3.20564		66.61	3.77921		66.59	4.44379	66.56	7.08834	66.62	3.54947
	66.74	5.84151	66.79	3.85112	66.79	5.78092		82.16	5.84025	66.8	6.32673	66.81	2.86176		66.82	4.27664		66.8	5.84188	66.75	6.28838	66.82	4.82172
	66.95	5.49866	66.99	3.77225	67	7.45729		82.35	5.35056	66.99	6.31907	67	3.96603		67.01	3.45015		67	3.78507	66.95	6.5709	67.03	4.04098
	67.15	7.13603	67.2	3.89378	67.22	5.15119		82.56	2.91029	67.21	6.79803	67.21	3.06856		67.22	4.60414		67.2	4.55655	67.18	6.30581	67.23	3.74355
	67.34	6.20847	67.41	3.73804	67.41	5.75752		82.77	4.87432	67.4	7.00647	67.4	2.93503		67.41	1.79077		67.4	4.14277	67.35	6.72343	67.42	4.65848
	67.55	5.98145	67.6	4.84987	67.61	4.64711		82.94	5.66826	67.59	6.40201	67.61	2.82254		67.61	5.31822		67.59	5.21679	67.56	7.2122	67.62	4.508
	67.76	6.24913	67.8	3.03884	67.82	5.70265		83.15	5.54095	67.8	6.08791	67.81	4.3609		67.82	4.4251		67.79	4.26009	67.76	6.47	67.82	4.83954
	67.95	6.11735	68	4.30694	68.01	5.3061		83.34	4.21047	68.01	6.02908	68.01	4.03127		68.02	4.65652		68	3.11387	67.95	6.95579	68.03	3.03693
	68.16	7.94912	68.2	3.85639	68.21	5.83751		83.56	5.50788	68.21	6.58709	68.21	1.73979		68.22	3.67829		68.2	3.40995	68.16	6.69617	68.23	2.08471
	68.35	5.62328	68.4	2.67257	68.41	5.69566		83.76	4.0956	68.41	7.43311	68.42	3.71496		68.42	6.04804		68.4	4.48576	68.36	6.22697	68.42	4.00812
	68.55	7.26739	68.6	2.84188	68.62	6.53451		83.96	4.73915	68.61	4.73687	68.61	3.91172		68.62	4.04973		68.6	3.15791	68.56	6.70331	68.62	4.26054
	68.76	6.17558	68.8	2.56376	68.82	5.4109		84.15	6.41412	68.8	6.65137	68.81	3.03068		68.81	3.91204		68.8	2.54079	68.76	6.30771	68.82	3.42423
	68.96	7.31883	69	4.45176	69.02	5.51812		84.36	6.87317	68.99	5.43228	69.01	3.15214		69.02	3.63832		69	3.63669	68.97	6.59481	69.03	2.70604
	69.16	5.91506	69.2	3.78492	69.24	6.41988		84.55	4.23704	69.19	4.88271	69.21	3.96165		69.22	3.60896		69.19	3.39796	69.15	6.43768	69.22	2.93489
	69.34	5.77048	69.38	3.02419	69.4	5.36036		84.75	5.28093	69.4	5.63916	69.42	3.86153		69.42	3.26625		69.39	3.72556	69.37	6.3798	69.43	4.22171
	69.54	5.23281	69.59	3.3793	69.6	6.07104		84.95	5.1327	69.6	5.96567	69.61	3.29063		69.62	4.1473		69.59	5.0615	69.54	6.70252	69.63	3.47763
	69.75	6.13305	69.8	5.34522	69.8	5.35691		85.16	3.97473	69.8	6.86979	69.81	3.9009		69.82	4.78866		69.8	5.15514	69.74	6.52081	69.83	5.57792
	69.95	6.04703	70	4.63737	70.01	5.47086		85.35	6.57423	70.01	6.792	70.02	4.24023		70.02	3.7141		69.99	3.6531	69.95	6.99616	70.03	2.3104
	70.15	7.24989	70.2	4.54313	70.21	5.08401		85.55	7.1531	70.21	6.14436	70.21	2.85553		70.22	4.30092		70.19	3.44964	70.14	5.99303	70.24	4.73774
	70.36	4.59508	70.41	5.60833	70.43	6.51535		85.76	5.59159	70.4	6.34184	70.4	2.67923		70.43	4.67797		70.39	4.69245	70.36	6.14714	70.43	3.75926
	70.55	6.96773	70.6	4.58883	70.61	4.8773		85.96	5.20401	70.6	5.67534	70.62	3.90422		70.62	2.04868		70.6	3.28456	70.56	6.44231	70.63	4.66261
	70.76	6.51804	70.8	5.13868	70.81	5.55556		86.14	4.4823	70.8	6.07059	70.82	3.35567		70.83	3.77029		70.8	3.75673	70.75	6.51072	70.83	3.89134
	70.94	6.27768	71	3.40879	71.01	5.01512		86.37	4.29602	71	4.64262	71.02	3.97002		71.02	3.13208		71	3.99655	70.95	6.74327	71.02	2.24365
	71.14	6.7656	71.2	3.21892	71.2	5.63673		86.56	5.48219	71.2	6.34168	71.21	2.91029		71.23	4.12217		71.2	4.44901	71.15	5.7865	71.23	3.0598
	71.36	7.06116	71.4	5.14181	71.41	5.94352		86.76	6.39614	71.41	6.39184	71.41	2.87848		71.42	4.37327		71.39	3.69094	71.34	6.55823	71.43	3.32053
	71.56	6.15661	71.6	3.75737	71.61	3.46988		86.96	5.1505	71.6	5.6135	71.61	3.50678		71.62	5.02154		71.6	3.02058	71.55	5.86768	71.63	3.46723
	71.77	5.4423	71.84	2.72551	71.85	5.31481		87.14	5.1148	71.81	5.94984	71.8	3.5686		71.81	4.00161		71.8	4.33174	71.75	6.64079	71.83	2.00302
	71.94	5.77522	71.99	3.04406	71.99	5.16987		87.36	4.04437	72	6.67312	72.02	3.15785		72.01	4.46226		71.99	2.93752	71.97	5.84906	72.02	2.98662
	72.14	6.5647	72.2	4.61123	72.22	4.79441		87.55	4.85886	72.21	6.88335	72.21	4.47199		72.22	2.63017		72.2	2.65185	72.14	6.34112	72.22	2.9169
	72.34	6.8614	72.4	3.45025	72.41	5.11626		87.74	3.87253	72.41	7.27753	72.43	2.8442		72.42	2.9541		72.4	3.53591	72.34	5.90288	72.43	3.31068
	72.56	6.1229	72.61	4.46901	72.61	5.32482		87.95	4.05889	72.61	7.10737	72.61	4.04889		72.63	4.55361		72.6	2.71434	72.56	5.78001	72.63	1.76746
	72.75	7.25394	72.8	3.00528	72.81	6.2988		88.14	5.40212	72.8	7.40146	72.81	3.59305		72.82	3.03555		72.79	2.9953	72.75	6.78741	72.82	4.81193
	72.96	4.63968	73	2.52375	73.01	4.72632		88.36	4.88339	73.01	5.34911	73.02	3.14541		73.02	3.91134		73	2.98388	72.95	6.24919	73.01	3.25795
	73.16	6.61368	73.2	4.11992	73.21	5.80613		88.54	4.63692	73.2	5.33038	73.21	3.56249		73.21	4.19774		73.2	4.59626	73.15	5.79727	73.23	3.98347
	73.34	6.82668	73.4	3.56658	73.41	5.38312		88.75	4.96294	73.4	6.89599	73.41	2.82854		73.41	3.98091		73.39	3.76995	73.36	5.6416	73.42	2.45815
	73.54	6.07421	73.6	5.02974	73.61	5.02291		88.94	6.95303	73.6	5.84668	73.62	2.06819		73.62	3.82648		73.59	3.04677	73.55	6.30194	73.63	4.13639
	73.75	5.95416	73.8	5.36834	73.82	5.68063		89.15	4.92393	73.8	6.89423	73.82	3.37281		73.83	1.95202		73.79	4.11922	73.76	6.53886	73.83	2.64771
	73.95	5.90165	74	3.90284	74.01	4.53744		89.36	6.07877	74	7.3952	74.02	4.2081		74.03	3.45178		74	4.53804	73.95	5.56372	74.02	3.31189
	74.15	7.53214	74.21	2.69552	74.21	5.8555		89.55	4.70693	74.2	7.49311	74.22	3.24332		74.22	4.15034		74.2	4.14297	74.15	6.04142	74.22	4.43141
	74.34	8.2653	74.43	3.45605	74.44	5.47526		89.75	6.0923	74.4	5.84098	74.41	3.14946		74.42	3.69349		74.39	3.87102	74.35	6.12835	74.44	3.2373
	74.57	7.01445	74.6	4.075	74.6	4.72188		89.95	5.69133	74.6	6.32501	74.61	3.79441		74.61	3.44437		74.6	4.21928	74.55	6.28091	74.63	5.05196
	74.76	5.93751	74.8	3.69135	74.81	5.33256				74.81	7.68635	74.81	3.69866		74.82	4.85991		74.8	2.8971	74.74	5.72346	74.83	2.9752
	74.94	6.85925	74.99	4.01271	75	3.85957				75	5.78305	75.02	3.54815		75.02	4.92679		75	2.49845	74.96	5.70062	75.03	3.70466
	75.16	5.52997	75.2	5.13614	75.22	4.92795				75.2	5.7951	75.22	4.27014		75.22	4.48871		75.2	2.86911	75.16	6.00201	75.22	4.40108
	75.36	6.34118	75.4	2.11405	75.41	4.6227				75.4	5.63354	75.42	3.51606		75.42	4.38218		75.4	3.55308	75.35	5.67783	75.43	4.11099
	75.56	6.33876	75.6	5.08681	75.61	5.64451				75.61	6.86056	75.62	3.50522		75.63	4.16133		75.59	3.98375	75.55	5.82241	75.62	0.94348
	75.75	7.09953	75.8	3.2769	75.82	2.71451				75.81	6.9859	75.82	3.35089		75.82	3.04571		75.79	3.81569	75.76	5.49311	75.83	2.71039
	75.97	7.43279	76.01	3.82698	76.01	5.35658				76	6.33714	76.01	4.64333		76.02	4.14631		75.99	3.04776	75.96	5.60541	76.03	3.00961
	76.16	7.81625	76.2	3.06027	76.21	5.80908				76.2	6.5698	76.21	4.92792		76.22	3.58565		76.2	3.2407	76.16	5.75958	76.24	2.59991
	76.36	6.42524	76.4	3.16693	76.42	5.96787				76.4	6.33118	76.41	2.89972		76.42	4.37068		76.4	4.3193	76.36	6.08851	76.43	2.31271
	76.55	5.53958	76.6	3.96169	76.62	4.24295				76.59	5.03936	76.62	3.32033		76.61	5.21934		76.6	3.22988	76.57	6.06107	76.62	3.87832
	76.75	5.18018	76.8	3.97472	76.81	4.12198				76.8	7.58345	76.82	3.94211		76.82	4.25719		76.79	1.61673	76.75	6.342	76.82	3.27333
	76.95	5.76282	77.03	4.76314	77.03	6.2016				77	5.90498	77.02	2.11077		77.02	4.6968		77	2.96467	76.96	5.9594	77.03	3.62276
	77.16	6.48509	77.19	3.41288	77.21	5.30398				77.2	5.65035	77.21	4.02551		77.22	5.56937		77.19	3.70554	77.15	5.66074	77.23	2.61523
	77.34	5.44316	77.39	3.65099	77.4	4.37196				77.41	6.75705	77.41	3.15568		77.43	5.43834		77.39	3.37354	77.35	5.78851	77.43	4.69414
	77.56	7.51549	77.6	5.00773	77.61	5.11365				77.6	6.61194	77.62	3.18253		77.62	4.78487		77.6	3.54616	77.56	5.71721	77.64	2.6763
	77.76	7.18102	77.8	3.66934	77.8	4.9513				77.8	6.29849	77.81	3.84571		77.82	4.23177		77.79	1.85001	77.75	5.84794	77.83	3.90907
	77.96	7.87248	78	2.45971	78.02	4.71807				78	6.42326	78.03	3.73001		78.02	3.83636		78	3.07249	77.96	5.46929	78.02	2.27586
	78.16	6.43412	78.2	4.50224	78.22	3.86676				78.21	7.19627	78.21	2.5512		78.21	3.70686		78.2	4.19092	78.17	6.23285	78.22	2.80667
	78.36	7.37717	78.4	4.1107	78.42	5.0514				78.4	6.22749	78.41	4.1012		78.41	3.30554		78.39	3.56256	78.35	6.07787	78.43	2.78756
	78.55	7.31283	78.61	3.96889	78.62	6.56418				78.6	6.23951	78.62	4.66686		78.62	3.62064		78.59	4.73492	78.55	5.68538	78.63	2.81276
	78.77	8.48724	78.8	5.08482	78.82	4.7514				78.81	5.71003	78.82	2.80596		78.82	6.19505		78.79	2.84025	78.75	5.83819	78.82	4.42113
	78.96	7.5571	79	3.76045	79.02	5.90467				79.01	5.51981	79.01	5.21083		79.02	4.58519		79	3.13583	78.95	6.63006	79.02	1.80187
	79.16	7.81945	79.2	2.86985	79.21	5.3528				79.21	5.59987	79.21	3.79425		79.22	5.04904		79.2	2.44224	79.15	6.08831	79.23	2.74477
	79.37	7.291	79.4	4.16181	79.42	4.50051				79.41	6.43085	79.42	2.47598		79.42	4.33118		79.4	3.91273	79.34	5.36379	79.43	4.30449
	79.54	7.31733	79.59	3.42163	79.6	5.27169				79.6	6.99018	79.6	3.18691		79.62	6.13811		79.6	3.82124	79.56	5.64997	79.63	4.52145
	79.75	8.50012	79.79	3.94473	79.81	5.24865				79.8	6.5673	79.82	2.92363		79.82	4.3301		79.79	3.73865	79.75	5.62273	79.82	4.7924
	79.94	8.09744	80	3.95482	80.01	4.33439				80.01	7.02161	80.02	2.81352		80.02	4.73292		80	2.21586	79.94	5.29499	80.03	3.44415
	80.14	5.95474	80.19	4.83258	80.21	5.37885				80.19	6.80675	80.21	3.23406		80.22	4.19341		80.2	2.99312	80.14	5.60059	80.23	3.72377
	80.36	7.75804	80.39	2.69342	80.41	4.54067				80.4	6.86087	80.42	4.0488		80.42	3.38645		80.39	3.15754	80.35	5.47493	80.43	3.53712
	80.55	6.64449	80.59	3.48851	80.61	6.30932				80.6	6.62675	80.61	3.20701		80.62	3.92581		80.6	4.879	80.54	5.70146	80.63	3.75035
	80.74	4.65688	80.8	5.16569	80.81	5.01291				80.79	6.16227	80.81	4.75311		80.83	4.73814		80.79	3.84435	80.76	5.47057	80.83	2.1103
	80.95	5.93	81	3.45593	81.02	4.73181				80.99	7.64169	81.01	4.34291		81.03	4.59297		80.99	3.31385	80.96	5.44929	81.04	3.56463
			81.2	4.92439	81.22	4.9806				81.2	7.91318	81.21	2.56146		81.23	4.53725		81.19	3.96619	81.15	5.58634	81.23	3.58871
			81.39	5.04358	81.42	4.90756				81.4	7.84261	81.42	4.41709		81.42	4.85621		81.38	3.0525	81.35	5.74488	81.44	3.40125
			81.59	4.29104	81.61	5.25521				81.6	7.5365	81.61	4.12507		81.63	5.26526		81.58	3.82919	81.55	5.48066	81.63	4.30069
			81.79	4.29089	81.81	4.85635				81.81	5.75038	81.83	3.17747		81.82	3.52693		81.78	3.51187	81.75	5.42159	81.84	3.48754
			82.04	3.72163	82.05	4.03751				82	6.51453	82.02	3.73826		82.02	4.83635		81.99	3.87876	81.95	4.99238	82.03	3.86124
			82.18	2.91723	82.2	4.70602				82.2	5.80297	82.22	3.68908		82.23	4.96938		82.19	3.53651	82.15	5.20458	82.23	3.06007
			82.39	4.21989	82.4	5.95149				82.39	7.03885	82.41	3.43674		82.42	6.298		82.39	3.31648	82.35	5.2023	82.43	2.19075
			82.6	4.34711	82.61	6.81755				82.6	7.33273	82.61	3.84938		82.63	3.98684		82.58	3.12145	82.55	5.48352	82.64	4.41412
			82.8	5.35228	82.82	4.78635				82.8	7.77765	82.81	3.21741		82.82	3.68003		82.79	3.63228	82.75	5.92328	82.84	2.65225
			83	4.12873	83.02	5.2525				83	5.36148	83.01	3.45572		83.02	3.05274		83	2.6081	82.95	5.09902	83.03	2.60583
			83.2	3.39902	83.21	5.97575				83.2	8.42068	83.22	4.23797		83.22	5.55268		83.19	3.10163	83.14	5.22012	83.23	3.737
			83.39	4.45353	83.41	5.79955				83.4	7.35573	83.41	4.06755		83.41	4.79573		83.4	2.7669	83.36	5.64425	83.42	3.10537
			83.59	2.99556	83.61	5.20733				83.6	7.47507	83.62	3.90213		83.62	5.2256		83.6	3.46745	83.55	5.37262	83.63	4.63276
			83.79	4.50828	83.82	4.84131				83.79	7.05098	83.81	4.86638		83.83	5.29757		83.79	2.43378	83.76	6.27283	83.83	1.78757
			84	4.63302	84.01	5.9395				84	5.86964	84.01	4.69356		84.03	6.37389		83.99	3.13782	83.96	5.2091	84.03	3.07854
			84.2	4.1136	84.22	6.11575				84.19	5.42438	84.2	3.99778		84.21	4.12267		84.19	3.18583	84.15	5.5076	84.24	2.84761
			84.4	3.65072	84.42	3.99745				84.39	7.39973	84.42	4.65638		84.42	6.31071		84.38	3.5143	84.37	4.7396	84.43	3.17922
			84.59	4.75125	84.61	5.75843				84.6	7.71562	84.61	3.18461		84.63	4.74233		84.59	3.31401	84.56	5.098	84.64	2.70417
			84.79	4.90342	84.81	5.18553				84.8	6.40385	84.82	2.98638		84.82	5.68489		84.79	4.30909	84.75	5.36177	84.83	3.34669
			84.99	4.95346	85.02	5.17944				85	9.20318	85.01	3.69046		85.02	5.48688		84.98	3.4313	84.95	5.30561	85.03	3.73478
			85.2	3.07707	85.21	4.43079				85.19	7.56856	85.21	2.79182		85.23	6.42011		85.2	3.66914	85.16	5.56455	85.23	2.81942
			85.4	4.80185	85.41	4.14484				85.39	6.83207	85.42	3.90844		85.43	6.54924		85.4	2.96703	85.36	5.11157	85.44	4.0587
			85.6	4.24103	85.62	4.82436				85.59	7.96183	85.61	4.01427		85.62	5.79315		85.59	2.55454	85.56	4.84916	85.63	2.64281
			85.81	3.24668	85.82	4.92804				85.79	6.25359	85.81	4.25816		85.81	5.77559		85.79	3.95125	85.75	5.04851	85.83	2.82763
			86	2.65504	86.02	4.67678				86	6.96802	86.02	4.14742		86.02	4.16025		85.98	3.99539	85.95	5.39175	86.03	3.18637
			86.2	2.40956	86.23	3.467				86.19	7.15469	86.21	3.75663		86.22	5.43474		86.18	3.19097	86.15	5.79044	86.23	3.60794
			86.39	5.09409	86.42	5.67038				86.41	9.05959	86.42	3.38377		86.43	4.21416		86.38	3.17852	86.35	4.99811	86.43	2.63217
			86.59	3.82256	86.61	5.5925				86.61	6.74871	86.62	3.64336		86.63	5.52144		86.59	2.43874	86.55	4.86111	86.63	3.25682
			86.79	3.24825	86.81	4.5903				86.8	6.60004	86.82	2.20359		86.83	5.35087		86.8	2.62684	86.75	5.35143	86.83	2.01981
			86.99	5.74107	87	4.80566				86.99	6.35983	87.01	3.8087		87.03	5.58371		86.99	3.29052	86.95	4.45581	87.04	2.92596
			87.19	2.73968	87.21	5.61798				87.19	8.19221	87.21	4.0205		87.22	4.86416		87.19	3.25404	87.15	5.95181	87.23	2.72061
			87.4	3.80498	87.41	5.21347				87.4	7.07233	87.41	2.76024		87.42	4.89728		87.39	3.31163	87.35	4.93474	87.44	2.20847
			87.59	3.9268	87.61	4.6064				87.59	7.21478	87.61	3.32773		87.62	5.17735		87.58	2.62732	87.54	5.19314	87.63	1.07778
			87.79	3.55204	87.81	4.97086				87.79	9.59002	87.82	3.00247		87.82	6.3892		87.78	3.94369	87.75	4.95592	87.83	2.60496
			87.98	5.00499	88.01	5.20752				87.99	7.90486	88.02	3.36788		88.02	6.31614		87.99	1.8858	87.94	4.92142	88.03	2.69416
			88.19	2.71931	88.21	3.92335				88.19	5.50879	88.22	4.02843		88.23	6.39985		88.2	3.41156	88.16	5.11842	88.24	2.4234
			88.39	3.56386	88.41	4.82748				88.4	7.0192	88.42	4.21204		88.42	7.15323		88.39	3.2172	88.35	5.24676	88.43	3.75298
			88.6	2.68064	88.6	4.42281				88.59	6.83881	88.61	2.15293		88.62	5.57035		88.59	4.07	88.55	4.49383	88.64	2.49019
			88.8	2.7032	88.82	4.39669				88.8	8.60865	88.81	3.40683		88.82	4.87547		88.78	3.31639	88.77	5.20889	88.83	2.0222
			88.99	4.03165	89.02	5.26441				88.99	7.25086	89.01	2.4715		89.02	5.73915		88.99	3.63316	88.95	4.89352	89.04	3.36977
			89.21	1.26863	89.23	4.82147				89.2	5.94982	89.21	4.3194		89.21	4.68777		89.18	3.47946	89.16	4.81911	89.22	2.15771
			89.44	3.71304	89.44	5.02745				89.4	7.05205	89.42	1.81631		89.42	5.66946		89.39	3.55857	89.35	5.19463	89.43	3.96365
			89.59	3.93372	89.6	4.67787				89.6	7.4767	89.62	3.73775		89.63	6.31867		89.59	3.81859	89.55	5.65599	89.62	3.14926
			89.79	1.78719	89.81	4.07718				89.79	6.21224	89.81	3.88247		89.83	6.91125		89.79	3.13487	89.75	4.77339	89.84	2.23209
			89.99	3.84658	90.02	4.27523				90	8.66924	90.02	1.30002		90.02	5.00435		89.99	3.5941	89.95	4.79169	90.04	3.12379

## Sheet: G w G, U, A, C, I, 8OG
	AS2-19								AS2-22							AS2-30													AS2-32					AS2-85
	G:G (1:2)								G:U (1:3)							G:A (1:4)			G:C (1:5)			G:I (1:6)							1:7 (G:8OG)					G:C (1:5)
	T	CD	T	CD	T	CD			T	CD	T	CD	T	CD		T	CD		T	CD		T	CD	T	CD	T	CD		T	CD	T	CD		T	CD	T	CD
	19.99	20.4252	19.99	20.0702	20	22.1162			19.99	23.0143	20	18.9229	20	20.1533		20	18.0292		20	14.9738		20	17.4606	20	17.5006	20	27.7201		20	17.1607	20	14.5336		20	26.1603	20.01	7.75032
	20.11	21.0574	20.13	22.3055	20.14	22.6026			20.1	24.014	20.11	19.482	20.12	21.676		20.16	17.5816		20.17	15.8668		20.12	17.7874	20.14	18.1084	20.15	25.7686		20.11	16.3474	20.12	14.2705		20.16	22.6842	20.19	5.88014
	20.34	19.1039	20.35	21.5404	20.38	22.1931			20.3	22.7718	20.31	20.056	20.33	20.5166		20.4	16.5212		20.4	14.2375		20.34	17.7454	20.35	18.2182	20.38	27.3491		20.36	16.4791	20.36	14.6819		20.35	23.1674	20.37	7.31205
	20.56	19.5273	20.58	22.0816	20.6	21.6881			20.55	21.7153	20.56	18.6205	20.58	19.5414		20.61	17.9396		20.62	13.9285		20.54	18.2044	20.58	19.2672	20.6	24.8098		20.58	15.397	20.6	15.1949		20.53	26.6252	20.54	6.54949
	20.76	19.6672	20.79	18.8158	20.8	21.8797			20.75	22.0012	20.78	19.2809	20.79	21.7104		20.82	17.369		20.83	14.9965		20.74	17.1214	20.79	19.5538	20.8	26.8334		20.81	16.868	20.82	15.0082		20.77	22.7616	20.79	6.4937
	20.94	20.0689	21	21.6726	21.01	22.4932			20.96	23.5011	20.99	17.4685	21.01	20.9951		21.02	17.8391		21.03	12.6206		20.94	16.373	20.99	17.3892	21	25.8119		21.01	16.2878	21.02	14.8409		20.99	24.3433	21.01	8.05455
	21.15	19.3685	21.2	21.5439	21.22	22.855			21.16	22.688	21.19	19.6634	21.2	20.5678		21.21	16.4428		21.22	14.5105		21.14	18.1158	21.19	19.1081	21.2	26.7966		21.21	16.5311	21.23	15.5615		21.2	22.8197	21.22	7.13136
	21.35	19.2974	21.4	20.0891	21.42	23.6946			21.35	22.7193	21.39	19.7062	21.4	20.7628		21.42	16.4155		21.43	13.491		21.36	17.2126	21.39	20.1265	21.41	27.5768		21.4	15.8313	21.43	14.8123		21.4	26.5915	21.42	6.79376
	21.56	19.9474	21.6	20.1007	21.63	22.7337			21.53	23.2564	21.58	18.108	21.59	19.8338		21.62	16.4927		21.62	14.8198		21.56	18.2548	21.59	16.8663	21.6	25.9821		21.61	17.0902	21.62	15.4918		21.61	28.1914	21.62	7.12246
	21.75	20.192	21.81	20.5348	21.82	22.8579			21.75	23.1048	21.79	19.1331	21.8	21.7453		21.82	17.3731		21.83	13.3329		21.75	17.7092	21.79	18.1542	21.8	26.37		21.81	15.4381	21.82	14.6785		21.81	22.0976	21.82	7.16329
	21.96	20.6309	22	19.9667	22.01	22.069			21.95	22.7058	21.99	18.8511	22.01	20.8788		22.02	18.073		22.03	13.7218		21.95	16.658	21.99	18.9632	22	23.773		22.01	15.4727	22.02	15.6667		22	23.1399	22.02	7.41697
	22.15	19.1375	22.21	19.8031	22.22	23.3205			22.15	23.3783	22.19	18.8089	22.2	19.0503		22.21	17.6249		22.23	14.6467		22.16	18.215	22.19	19.5201	22.2	26.291		22.21	16.1272	22.23	14.5729		22.2	25.0913	22.22	7.87502
	22.34	19.4942	22.4	19.1812	22.41	22.6898			22.34	23.1597	22.39	19.3461	22.4	21.2233		22.41	16.8499		22.42	13.0939		22.34	17.7328	22.39	17.6763	22.4	25.4534		22.41	16.7023	22.42	15.7181		22.4	24.7173	22.42	7.70999
	22.54	19.9159	22.6	20.5512	22.62	22.2606			22.56	22.3207	22.59	19.0333	22.61	20.9048		22.61	18.1222		22.62	13.6425		22.54	18.7374	22.6	19.0033	22.6	28.6843		22.61	15.7128	22.63	15.2808		22.61	26.5457	22.62	7.99276
	22.75	19.1644	22.81	21.0202	22.82	22.2584			22.77	21.2336	22.79	18.9991	22.81	21.5859		22.81	15.627		22.82	13.548		22.76	17.2605	22.79	18.4945	22.81	24.6614		22.81	14.6535	22.82	15.1806		22.81	24.4718	22.83	6.99812
	22.97	18.5031	23.01	18.2317	23.02	21.8118			22.94	23.1367	22.99	19.0657	23	20.3798		23.02	15.3565		23.02	13.8631		22.94	17.4658	22.99	19.069	23.01	26.1397		23.01	16.7978	23.02	15.4785		23	29.5702	23.02	7.40318
	23.14	17.7033	23.21	19.9419	23.21	20.8561			23.14	22.011	23.19	17.8244	23.2	19.8908		23.22	16.7752		23.22	13.4928		23.15	17.0883	23.2	19.3806	23.21	26.0903		23.21	15.6847	23.22	14.6705		23.21	27.3951	23.22	7.32455
	23.35	18.3079	23.4	20.5359	23.42	22.4625			23.36	22.8525	23.39	17.8195	23.4	20.6057		23.42	16.8595		23.42	13.0525		23.36	17.1798	23.4	17.0461	23.41	24.2584		23.4	15.8064	23.41	15.8729		23.4	21.5898	23.42	7.2819
	23.55	19.4462	23.6	21.2329	23.61	21.997			23.55	22.7072	23.59	19.4051	23.6	20.436		23.62	16.8393		23.63	12.2385		23.55	16.8336	23.59	17.1882	23.61	24.4727		23.61	17.0865	23.62	16.1005		23.6	25.7347	23.62	6.58383
	23.75	19.6317	23.81	19.4517	23.82	22.8495			23.74	22.3118	23.79	19.6812	23.8	20.7121		23.82	17.2873		23.83	15.0658		23.74	18.5207	23.79	18.146	23.8	23.9487		23.82	15.1198	23.83	15.6644		23.81	26.6453	23.82	7.95425
	23.95	20.1154	24.01	20.049	24.02	22.6323			23.96	23.3141	24	18.4745	24.01	22.254		24.02	17.5797		24.03	13.602		23.96	17.0509	24	19.8835	24	25.2108		24.01	15.9722	24.02	17.0098		24.01	27.4445	24.02	7.44931
	24.15	18.5149	24.2	19.8315	24.22	24.0088			24.14	21.8923	24.19	19.0313	24.2	21.7509		24.22	17.585		24.23	14.2614		24.15	17.4254	24.19	19.875	24.21	26.4764		24.21	15.8943	24.22	15.5147		24.21	23.4347	24.22	8.20667
	24.35	19.0374	24.41	20.4938	24.42	21.1862			24.34	22.8428	24.4	17.8422	24.41	19.9356		24.42	17.6121		24.42	14.3588		24.35	17.1119	24.39	17.8964	24.41	26.2852		24.41	15.906	24.42	15.8959		24.42	24.4848	24.43	6.47156
	24.56	20.8986	24.61	20.5212	24.62	21.7559			24.57	22.809	24.6	18.7247	24.61	20.6218		24.61	17.2924		24.62	13.8151		24.55	16.4474	24.59	19.532	24.61	24.6523		24.61	16.7631	24.62	16.1504		24.61	24.502	24.62	6.68219
	24.75	18.9884	24.81	20.756	24.81	21.4099			24.74	21.16	24.79	18.8489	24.8	20.2505		24.83	17.2918		24.83	13.5574		24.75	17.7406	24.79	19.789	24.8	25.5342		24.81	16.6613	24.82	15.0128		24.82	22.9218	24.83	8.26131
	24.95	21.17	25.01	20.2733	25.02	21.1414			24.96	22.6848	24.99	19.3852	25.01	21.2389		25.03	16.1157		25.03	13.5501		24.97	15.8196	24.99	17.2583	25.01	26.6856		25.01	16.7315	25.02	15.1005		25.02	24.0813	25.02	8.6505
	25.15	19.213	25.2	19.4387	25.21	22.0836			25.15	22.6371	25.19	18.9901	25.21	20.9712		25.22	16.4237		25.23	13.7348		25.16	17.8743	25.19	19.3937	25.21	24.9337		25.22	16.6071	25.23	14.6988		25.21	25.1179	25.23	7.95693
	25.35	19.7536	25.4	20.2014	25.41	22.535			25.34	21.0519	25.39	18.3836	25.4	19.2588		25.42	17.1347		25.44	13.1536		25.36	17.2175	25.39	18.7431	25.4	25.9731		25.41	16.546	25.43	15.5214		25.41	23.195	25.43	7.24942
	25.55	19.1376	25.61	21.1298	25.61	21.9687			25.56	22.855	25.59	19.1942	25.61	18.7292		25.62	15.9344		25.63	14.5002		25.55	16.6577	25.59	18.2903	25.6	25.8656		25.61	15.2863	25.63	15.3159		25.61	24.9025	25.62	8.93568
	25.75	19.4763	25.81	20.1946	25.82	21.2824			25.76	22.6371	25.79	18.0864	25.81	21.8679		25.82	14.9546		25.83	13.5752		25.74	18.2849	25.79	18.4252	25.81	24.8537		25.81	16.3996	25.83	15.286		25.81	24.3067	25.82	8.06241
	25.96	19.3508	26.01	19.7478	26.03	23.6588			25.95	23.6567	25.99	16.9176	26	21.2018		26.01	17.015		26.03	12.9207		25.95	18.5708	25.99	17.9042	26.01	24.8589		26.01	15.6679	26.03	15.252		26.01	23.3983	26.02	7.64736
	26.16	19.265	26.21	20.6438	26.22	21.3709			26.16	22.16	26.19	19.0286	26.2	19.9284		26.22	16.3495		26.23	13.8464		26.17	17.6783	26.19	18.6053	26.21	24.5338		26.22	14.923	26.23	14.6862		26.21	25.7141	26.22	6.76614
	26.35	18.1707	26.4	19.6007	26.42	22.2911			26.34	23.2897	26.39	19.7708	26.41	19.1975		26.42	16.2562		26.43	14.3986		26.34	16.1945	26.39	18.4296	26.4	23.4827		26.41	15.2442	26.43	15.0728		26.42	24.5956	26.43	7.65664
	26.55	17.4144	26.61	20.4013	26.62	21.9718			26.54	22.0354	26.59	18.681	26.61	20.0942		26.62	15.6554		26.62	13.1571		26.54	18.5092	26.59	18.694	26.6	26.243		26.62	16.8864	26.63	14.9699		26.61	25.6067	26.62	5.7766
	26.76	19.0114	26.81	19.9433	26.81	21.665			26.75	23.0563	26.79	17.8257	26.81	21.6797		26.82	16.7583		26.83	13.8206		26.75	19.0076	26.79	17.7271	26.8	24.6491		26.82	15.9728	26.82	15.0649		26.81	24.4474	26.83	7.67114
	26.96	18.9671	27.01	21.1101	27.02	22.8223			26.97	22.1624	26.99	18.496	27.01	20.1291		27.02	16.9876		27.03	13.7092		26.95	16.8977	26.99	18.1638	27.01	23.717		27.01	15.8402	27.02	16.4667		27.01	22.7117	27.03	7.67428
	27.15	18.7898	27.21	19.8823	27.22	23.6914			27.15	22.0882	27.19	18.0437	27.21	20.7721		27.22	18.5463		27.23	13.6654		27.15	16.8842	27.2	18.9111	27.21	25.3224		27.21	16.2273	27.23	15.6966		27.2	25.3185	27.22	7.88657
	27.36	20.785	27.4	20.4213	27.42	21.4224			27.36	23.1346	27.39	18.2328	27.41	19.7334		27.43	17.6681		27.44	12.7549		27.36	17.5143	27.39	18.656	27.42	26.4893		27.42	15.5857	27.43	15.0164		27.41	25.0728	27.43	6.99459
	27.55	18.7653	27.6	20.4889	27.61	21.7492			27.56	23.0073	27.59	18.0222	27.6	19.8737		27.62	16.9507		27.63	14.1772		27.56	15.5491	27.59	18.2006	27.61	24.4785		27.61	15.9679	27.63	14.4821		27.61	20.1476	27.62	7.86868
	27.75	19.1906	27.8	20.333	27.82	22.448			27.74	22.1316	27.79	17.8806	27.8	19.6565		27.82	17.2894		27.83	12.36		27.76	16.5236	27.79	19.475	27.81	24.8105		27.82	15.5355	27.82	14.4924		27.81	26.9252	27.82	8.72487
	27.95	20.1936	28.01	21.1053	28.03	21.9607			27.94	22.6406	27.99	20.1649	28	21.1851		28.03	16.7371		28.03	13.5474		27.96	18.5141	28	17.8728	28.02	24.2886		28.02	15.8504	28.03	14.641		28.02	25.5043	28.03	8.40188
	28.15	19.1617	28.21	21.3805	28.22	22.7394			28.17	22.4036	28.19	19.1875	28.22	19.954		28.22	16.3286		28.23	12.3558		28.15	17.2094	28.19	17.9883	28.2	26.044		28.22	15.1016	28.23	14.5937		28.22	25.2533	28.22	7.15247
	28.36	19.0417	28.41	18.9722	28.42	22.321			28.35	22.3508	28.39	18.7735	28.41	20.3197		28.42	16.5208		28.43	12.1023		28.34	16.6427	28.39	17.9978	28.41	24.2831		28.42	15.8663	28.43	15.8227		28.42	26.6624	28.42	6.74913
	28.55	17.3938	28.61	19.95	28.61	20.254			28.54	21.9726	28.59	18.0689	28.6	19.3322		28.62	16.8754		28.64	13.7003		28.56	17.3388	28.6	17.0847	28.6	22.7869		28.62	16.329	28.63	14.1194		28.62	24.5978	28.62	7.50057
	28.75	19.3802	28.8	20.5037	28.81	21.7057			28.74	22.5733	28.79	18.2481	28.81	19.514		28.82	17.082		28.83	13.7284		28.76	17.29	28.79	17.5043	28.8	25.4819		28.82	16.1139	28.82	14.5297		28.82	24.4565	28.83	7.62089
	28.95	19.5215	29	20.7652	29.02	22.4969			28.95	22.0316	29	18.061	29.01	19.9049		29.01	15.0553		29.03	13.2582		28.94	16.4148	29	17.0703	29	24.8429		29.01	15.477	29.03	13.2826		29.01	25.7338	29.02	7.51276
	29.14	18.5181	29.21	20.2975	29.23	20.9447			29.14	22.8497	29.19	19.4105	29.21	21.1031		29.21	16.9154		29.22	12.7441		29.15	17.5241	29.19	17.4978	29.2	25.2217		29.21	15.4067	29.22	13.9944		29.2	25.0666	29.22	7.43204
	29.36	20.6737	29.41	19.0117	29.42	21.9801			29.36	21.2513	29.4	18.1888	29.41	20.4757		29.41	15.7839		29.42	13.503		29.35	16.0719	29.39	18.4921	29.41	22.3482		29.4	16.3872	29.42	13.3142		29.41	25.1823	29.43	7.55568
	29.58	19.1134	29.61	20.8209	29.63	20.1357			29.56	22.3646	29.6	18.4448	29.6	20.9264		29.63	16.9013		29.63	13.7349		29.54	17.3416	29.59	19.2684	29.6	23.6137		29.61	15.08	29.62	15.4999		29.61	23.5077	29.62	6.56676
	29.77	19.0006	29.81	20.2423	29.82	21.5008			29.76	22.4633	29.79	18.4843	29.8	20.9508		29.83	16.9175		29.83	13.8135		29.74	17.0697	29.8	17.4347	29.81	26.0637		29.81	15.174	29.82	14.6511		29.8	27.027	29.83	6.8345
	29.95	19.3874	30.01	19.2051	30.01	22.7994			29.95	22.4901	29.99	17.8163	30.01	21.5807		30.02	15.7355		30.02	12.9785		29.95	16.1341	30	17.4042	30	23.7207		30.02	16.3105	30.02	15.1417		30.02	24.9594	30.03	8.19284
	30.18	19.4102	30.21	20.2693	30.22	20.477			30.16	22.1802	30.2	16.916	30.22	20.5413		30.22	15.4984		30.23	12.8426		30.17	17.032	30.19	17.2828	30.21	22.4444		30.22	15.8051	30.22	13.6892		30.22	28.2041	30.23	6.7934
	30.35	19.2857	30.4	18.718	30.42	21.576			30.35	21.9563	30.4	18.3826	30.41	20.5314		30.42	17.5867		30.43	11.8247		30.35	17.2056	30.4	17.8368	30.41	25.1862		30.42	14.2536	30.43	14.8659		30.41	25.5985	30.43	8.58036
	30.55	18.621	30.61	19.1157	30.62	20.1455			30.57	22.6233	30.59	18.1602	30.61	18.8019		30.61	16.0178		30.63	11.623		30.54	16.7344	30.59	16.4523	30.6	23.0318		30.61	15.2866	30.63	14.3326		30.62	24.0363	30.63	6.82189
	30.75	18.562	30.81	19.0334	30.82	21.203			30.74	22.5566	30.79	19.5014	30.8	19.2065		30.82	17.398		30.83	14.8254		30.76	17.3969	30.79	17.4155	30.81	23.3594		30.82	15.6128	30.84	14.4751		30.81	25.0674	30.83	6.87046
	30.95	19.0685	31.01	20.2221	31.02	20.3601			30.95	21.0801	30.99	18.5571	31.01	21.2596		31.02	16.6527		31.03	13.1085		30.94	17.2221	30.99	17.7194	31	24.0663		31.01	16.7355	31.03	15.3661		31.02	25.2492	31.03	6.16908
	31.16	17.6798	31.21	20.3256	31.22	22.1191			31.14	21.9052	31.19	18.5045	31.21	21.2968		31.23	15.9738		31.23	12.9609		31.15	16.9358	31.19	18.3875	31.21	23.019		31.21	15.5849	31.22	14.401		31.2	23.8771	31.22	7.67884
	31.36	18.6906	31.41	20.057	31.42	21.8669			31.35	21.0301	31.4	19.6034	31.41	21.4506		31.42	16.1981		31.43	12.6151		31.34	16.6485	31.39	17.5083	31.4	24.6598		31.41	15.6877	31.42	15.6539		31.41	25.35	31.42	6.98736
	31.55	18.2643	31.6	20.3159	31.61	20.7077			31.54	21.9686	31.59	19.332	31.6	19.9245		31.62	16.3216		31.63	13.651		31.55	18.2484	31.59	18.3533	31.61	23.587		31.61	14.3485	31.61	15.2893		31.61	25.6086	31.62	6.59462
	31.77	19.3559	31.81	19.783	31.82	21.1734			31.75	21.9619	31.8	17.5828	31.81	20.3685		31.82	16.2566		31.83	12.2759		31.74	17.1824	31.79	18.0973	31.8	22.8933		31.82	15.1518	31.83	17.0527		31.81	26.3299	31.82	6.28085
	31.96	19.805	32.01	21.1319	32.02	20.7592			31.95	22.8246	31.99	17.8729	32.01	20.3453		32.02	17.9966		32.03	13.6395		31.95	16.5087	31.99	18.1658	32.01	21.5768		32.02	15.4725	32.03	14.5715		32.02	24.7642	32.03	6.91472
	32.15	18.2229	32.2	19.4519	32.22	21.054			32.15	21.203	32.19	18.7895	32.2	21.259		32.22	17.0069		32.23	12.5404		32.16	17.1235	32.19	17.7766	32.21	25.6829		32.22	14.9319	32.23	15.3037		32.22	25.2898	32.23	7.94466
	32.34	19.5177	32.4	19.8488	32.42	21.5284			32.34	21.9566	32.39	19.8962	32.4	20.2473		32.42	14.8797		32.43	11.4055		32.35	18.0206	32.39	18.1218	32.41	24.0428		32.41	15.3485	32.43	14.7688		32.43	25.2768	32.43	7.58202
	32.56	18.2186	32.61	19.6658	32.62	21.4885			32.55	21.5249	32.6	17.1384	32.6	20.404		32.62	15.8161		32.63	13.179		32.55	16.5687	32.59	17.2193	32.61	24.1901		32.61	15.8826	32.63	15.0925		32.62	24.03	32.63	5.03522
	32.75	17.3985	32.79	20.0058	32.81	21.3741			32.74	21.8225	32.79	18.5822	32.79	20.346		32.81	15.4576		32.81	12.2552		32.75	16.1278	32.78	17.5909	32.8	23.6509		32.8	14.6996	32.81	13.6761		32.81	24.7765	32.82	6.73404
	32.96	19.1889	33.01	19.0251	33.02	21.9364			32.95	22.1715	32.99	18.664	33	19.9778		33.02	14.9852		33.03	13.3535		32.94	17.0197	32.99	18.5186	33	25.3732		33.01	14.4754	33.02	14.1473		33.01	24.6664	33.02	7.29142
	33.16	19.7656	33.21	19.5311	33.22	22.0267			33.15	22.05	33.19	17.7689	33.21	20.9012		33.22	14.7136		33.24	13.7096		33.15	15.8454	33.19	18.1127	33.2	24.0991		33.22	15.7199	33.23	15.2355		33.21	24.298	33.22	6.24681
	33.37	17.7643	33.41	18.8318	33.42	20.5558			33.34	22.6661	33.38	17.9109	33.4	19.7631		33.42	16.0386		33.43	12.2965		33.35	16.5524	33.39	16.2098	33.4	24.1946		33.42	15.1273	33.42	15.187		33.42	24.6759	33.42	7.22064
	33.55	18.105	33.6	20.0166	33.61	21.4637			33.54	22.1127	33.6	18.516	33.6	20.4597		33.61	16.4968		33.63	12.0554		33.54	17.4994	33.59	18.1073	33.6	24.0502		33.61	14.879	33.63	14.6121		33.62	24.7257	33.63	7.888
	33.74	18.785	33.79	17.971	33.81	22.2368			33.75	22.8907	33.79	18.0739	33.8	19.2674		33.81	16.7402		33.82	12.5967		33.75	16.3629	33.79	17.216	33.79	25.4889		33.81	15.3563	33.82	15.4102		33.81	26.3152	33.83	6.15185
	33.97	19.4038	34.01	18.7548	34.03	20.6898			33.96	22.3172	33.99	17.4543	34.01	20.0895		34.02	14.9011		34.03	12.5904		33.95	17.1638	33.99	17.3048	34.01	23.3065		34.02	15.8974	34.03	14.8341		34.01	24.2197	34.03	7.62113
	34.15	17.0567	34.21	19.6453	34.22	20.432			34.16	21.0567	34.19	18.6889	34.21	19.7788		34.21	17.1336		34.22	13.0946		34.14	16.8983	34.19	17.7825	34.21	24.6019		34.21	15.6989	34.23	14.5277		34.21	26.0789	34.23	7.03868
	34.34	17.9449	34.4	19.197	34.41	22.2999			34.34	21.7933	34.39	17.6759	34.4	20.097		34.42	15.989		34.42	13.0511		34.35	16.4677	34.39	17.2662	34.41	23.1012		34.4	14.3522	34.42	15.44		34.41	23.434	34.43	8.08722
	34.55	17.2199	34.61	20.6794	34.63	21.43			34.57	22.1155	34.59	19.4395	34.62	20.3559		34.63	16.1724		34.63	13.3345		34.55	16.884	34.6	16.0652	34.62	25.059		34.61	15.6138	34.62	14.8984		34.61	25.8976	34.63	8.06383
	34.76	18.9444	34.81	18.9996	34.82	22.1524			34.74	20.8526	34.79	19.485	34.81	20.3407		34.83	14.7213		34.83	13.7928		34.76	15.8844	34.79	16.1245	34.81	24.3739		34.81	15.2676	34.82	13.4743		34.81	23.5296	34.83	6.10479
	34.97	18.2849	35.01	19.0041	35.02	20.8899			34.96	20.545	35	18.6942	35	21.1518		35.02	15.9298		35.03	11.5246		34.95	16.8929	34.99	16.8333	35.01	22.6045		35.01	14.6147	35.03	15.5002		35.02	23.7328	35.03	6.87529
	35.15	17.5719	35.21	20.2029	35.22	20.4359			35.16	20.9579	35.2	18.5315	35.22	19.3394		35.23	16.8393		35.23	11.6002		35.16	16.3513	35.2	17.9262	35.21	23.7339		35.22	14.9944	35.22	13.9236		35.22	26.5974	35.23	6.21871
	35.33	18.3755	35.4	18.6385	35.41	20.5349			35.34	21.43	35.4	18.1811	35.41	20.4342		35.42	15.3818		35.43	13.7598		35.35	16.1909	35.4	17.7686	35.4	21.8973		35.41	16.0055	35.43	14.5856		35.42	24.9869	35.44	7.13012
	35.55	19.5164	35.6	18.5786	35.62	20.4615			35.56	21.7304	35.6	18.2665	35.6	18.8301		35.61	15.611		35.63	13.4017		35.54	16.7977	35.59	18.1309	35.6	23.3822		35.62	15.7496	35.63	14.3031		35.62	24.7873	35.63	6.59796
	35.75	18.1061	35.81	18.6847	35.83	19.509			35.75	22.4006	35.79	18.7177	35.8	20.1974		35.82	15.3864		35.83	13.4888		35.75	16.7509	35.79	18.1785	35.81	23.0328		35.82	14.8558	35.83	14.3106		35.81	25.1338	35.83	6.99917
	35.95	19.9111	36.01	18.2868	36.01	20.9535			35.94	23.374	35.99	17.5823	36	19.1222		36.02	16.0235		36.03	13.0005		35.95	17.3718	35.99	18.4651	36.01	22.7643		36.01	15.5794	36.03	14.651		36.01	26.3998	36.03	6.50711
	36.17	18.1911	36.21	19.873	36.21	20.3043			36.15	22.1464	36.19	18.8616	36.21	20.4604		36.22	17.398		36.22	11.9723		36.13	17.4792	36.19	17.8305	36.2	24.652		36.21	16.6644	36.23	15.3686		36.21	24.5135	36.22	7.25907
	36.36	19.0128	36.41	19.7508	36.42	21.1439			36.34	20.8492	36.39	18.6964	36.41	18.3087		36.43	16.7979		36.43	14.1649		36.36	17.1584	36.4	16.5893	36.41	22.8868		36.41	15.3977	36.42	15.3888		36.4	23.9912	36.42	6.58455
	36.57	19.2194	36.61	18.5326	36.62	21.2598			36.54	21.9197	36.59	18.6495	36.61	20.5149		36.63	16.7255		36.63	12.3927		36.56	15.782	36.59	17.6602	36.61	24.0747		36.61	14.6721	36.62	15.0479		36.61	24.3956	36.62	7.84855
	36.75	18.7284	36.81	18.8658	36.81	20.4385			36.76	21.4595	36.79	17.2903	36.81	18.8259		36.83	16.2459		36.84	13.1882		36.74	16.5846	36.8	18.334	36.81	22.7537		36.81	15.0109	36.83	15.7713		36.81	24.6747	36.83	6.51866
	36.95	18.2887	37.01	19.5995	37.03	21.1304			36.96	21.3744	36.99	16.8966	37.01	19.5044		37.01	15.5497		37.03	12.5263		36.94	15.8406	36.99	17.6837	37	23.7445		37.01	15.7065	37.03	15.1815		37.01	26.6649	37.03	7.35581
	37.16	18.1558	37.21	20.0421	37.23	20.8118			37.15	22.0933	37.2	17.1326	37.21	19.9363		37.22	16.8463		37.23	12.5434		37.17	16.0286	37.19	18.0991	37.2	24.0159		37.22	14.527	37.23	13.8206		37.21	25.224	37.22	7.49206
	37.35	18.8443	37.41	18.9747	37.42	20.5031			37.34	20.9523	37.39	17.3864	37.4	19.6038		37.42	16.2342		37.43	13.936		37.34	16.2771	37.39	18.1228	37.41	23.3578		37.41	14.9665	37.43	14.4794		37.42	23.8378	37.43	6.58611
	37.55	18.4565	37.61	19.4796	37.62	20.3545			37.55	21.3608	37.59	18.1598	37.6	20.0882		37.62	17.68		37.63	12.4111		37.56	16.1291	37.59	17.253	37.62	24.5958		37.61	14.833	37.63	15.5309		37.61	24.418	37.63	6.99504
	37.76	17.0974	37.81	19.2313	37.82	23.8671			37.75	20.625	37.79	17.7977	37.81	19.2876		37.82	15.69		37.82	13.9057		37.75	16.2376	37.79	16.4908	37.81	21.5397		37.81	15.7626	37.83	14.8551		37.81	26.1223	37.82	7.23002
	37.96	18.0146	38.01	19.7442	38.01	20.7779			37.96	20.4123	38	18.3779	38.01	18.8142		38.02	16.4665		38.03	11.9069		37.95	16.4783	37.99	17.7884	38.01	22.9915		38	15.2755	38.02	15.307		38.02	25.4002	38.03	7.75078
	38.15	18.7106	38.2	19.8942	38.21	21.9638			38.15	20.8805	38.19	16.7119	38.21	18.831		38.22	15.921		38.22	14.1042		38.14	16.4443	38.2	18.0539	38.2	23.1817		38.21	15.6136	38.22	13.7709		38.22	26.3601	38.23	6.54903
	38.35	17.7629	38.41	19.8815	38.42	19.3737			38.33	21.5935	38.39	18.0393	38.4	19.3522		38.42	16.3275		38.43	12.331		38.34	16.2313	38.39	16.4991	38.41	22.2025		38.41	15.1792	38.43	14.5549		38.41	26.0192	38.42	7.28754
	38.55	18.5757	38.6	19.101	38.62	19.9766			38.54	21.2476	38.59	18.1197	38.6	18.196		38.62	15.3539		38.63	11.4519		38.55	16.7813	38.6	16.785	38.61	22.6738		38.61	14.9964	38.63	12.5648		38.61	22.1236	38.63	7.70564
	38.76	18.7667	38.8	20.1111	38.82	20.3873			38.76	20.4651	38.79	17.2157	38.81	18.716		38.82	16.3037		38.84	13.1995		38.76	14.645	38.79	17.2196	38.81	23.1911		38.82	15.1824	38.83	15.0172		38.81	24.002	38.83	7.7275
	38.96	18.5346	39.01	19.5466	39.03	20.9161			38.95	22.6037	38.99	18.8628	39.01	19.7208		39.02	15.1415		39.03	12.6483		38.97	16.6494	39	17.8957	39.01	24.5305		39.01	14.2875	39.02	14.0863		39.01	24.7009	39.02	7.04367
	39.15	19.169	39.21	19.2859	39.22	19.3256			39.14	19.6052	39.19	16.9145	39.21	19.6915		39.22	14.7863		39.23	13.15		39.14	15.515	39.19	16.3712	39.21	22.2904		39.21	14.8794	39.22	15.3628		39.21	23.7489	39.22	7.23088
	39.35	17.4422	39.41	18.4092	39.42	20.9243			39.35	21.985	39.39	18.7245	39.41	19.3797		39.42	15.0188		39.43	12.7466		39.34	15.5446	39.38	16.9383	39.41	21.6872		39.42	14.5673	39.43	12.2625		39.42	23.5014	39.43	5.94034
	39.56	17.737	39.61	18.2637	39.61	20.0916			39.55	22.1057	39.59	17.3743	39.61	18.4189		39.62	15.4551		39.63	12.1998		39.53	16.0914	39.59	17.2719	39.61	23.4519		39.62	16.1437	39.62	13.3475		39.62	25.3765	39.63	7.78172
	39.75	19.3423	39.79	20.085	39.81	20.4817			39.76	21.7997	39.8	16.3144	39.81	18.3531		39.83	15.1811		39.83	13.3157		39.76	16.9963	39.79	18.3022	39.81	23.3524		39.81	15.3391	39.82	14.1267		39.82	23.2284	39.82	7.17124
	39.96	18.0199	40.01	19.4147	40.03	21.1125			39.97	21.152	39.99	17.4556	40.01	19.5527		40.02	15.6345		40.03	13.0036		39.95	15.6876	39.99	16.4462	40	22.9377		40.01	14.1679	40.03	13.8597		40.02	25.3562	40.03	6.99644
	40.14	19.1906	40.2	19.2581	40.22	22.0091			40.15	21.1959	40.19	18.0785	40.2	18.5785		40.22	17.0159		40.23	11.8044		40.16	17.8086	40.19	17.2364	40.2	24.5574		40.21	14.905	40.23	14.959		40.21	25.4406	40.23	6.27726
	40.36	18.747	40.41	20.0627	40.43	21.686			40.35	20.5686	40.4	15.9834	40.4	19.339		40.42	15.4284		40.43	11.8118		40.35	15.7012	40.39	16.6186	40.42	23.7025		40.4	13.9826	40.42	14.2847		40.41	23.7761	40.42	6.6214
	40.55	16.9909	40.61	17.3671	40.62	21.2934			40.55	20.2073	40.59	16.8276	40.6	19.0365		40.61	16.0163		40.62	12.8802		40.54	16.1923	40.6	18.0701	40.6	22.0506		40.61	14.6872	40.62	15.0248		40.62	25.7976	40.63	6.92632
	40.75	18.52	40.81	18.3141	40.81	21.4453			40.75	21.387	40.79	17.8624	40.81	18.6152		40.82	15.8066		40.83	12.2679		40.74	15.6611	40.79	18.7315	40.81	22.3967		40.82	15.0995	40.82	15.0984		40.81	24.6801	40.82	7.05064
	40.95	17.4561	41.01	18.562	41.01	20.8542			40.94	19.4236	40.99	17.1484	41.01	18.2997		41.03	16.8276		41.02	12.5996		40.95	17.5544	41	19.4605	41	20.7594		41.02	14.6731	41.03	14.8705		41.02	23.893	41.02	6.91665
	41.16	18.0076	41.2	19.8229	41.22	20.4153			41.15	20.4156	41.2	17.2519	41.22	18.8589		41.22	15.4795		41.22	12.5846		41.14	15.6292	41.19	17.9613	41.21	23.3815		41.21	14.1572	41.23	14.1616		41.21	24.6549	41.22	6.8193
	41.35	18.5199	41.4	18.1231	41.43	21.1207			41.35	20.4403	41.4	17.6105	41.41	18.963		41.42	16.5234		41.43	11.8868		41.35	15.4134	41.4	17.0622	41.41	22.7491		41.41	15.4452	41.43	15.5915		41.42	23.7727	41.43	7.26769
	41.55	17.4448	41.61	18.9613	41.63	20.3414			41.53	21.9502	41.59	17.9553	41.61	19.3079		41.62	15.0216		41.64	12.9171		41.57	15.8987	41.59	17.5037	41.62	22.3951		41.61	14.6834	41.62	13.4967		41.61	24.3203	41.63	7.08478
	41.74	18.422	41.81	19.1919	41.82	19.9305			41.74	20.977	41.79	17.7406	41.8	18.0175		41.81	15.6221		41.83	12.3735		41.75	15.0952	41.8	17.6595	41.81	22.368		41.81	15.0406	41.82	12.6639		41.8	25.1512	41.82	7.48294
	41.96	19.152	42	17.9479	42.01	20.4157			41.96	20.6678	41.99	17.8332	42	19.146		42.01	16.0381		42.02	12.4465		41.95	15.7142	41.99	16.3352	42.01	22.5073		42.01	15.0022	42.03	13.8987		42.01	24.3061	42.02	6.67545
	42.16	17.1738	42.22	19.2153	42.22	20.8554			42.15	21.4532	42.2	16.8677	42.21	18.5862		42.22	16.0154		42.23	12.2484		42.14	16.7029	42.19	18.2838	42.2	21.8545		42.21	16.1076	42.23	13.5095		42.21	24.6728	42.22	7.51477
	42.36	17.5092	42.41	19.5853	42.42	20.9523			42.35	20.1015	42.39	18.4272	42.41	18.4917		42.43	15.3447		42.43	11.8546		42.35	14.8138	42.39	18.1738	42.4	22.6425		42.41	15.2063	42.43	14.2683		42.41	25.0051	42.42	7.07323
	42.55	18.6819	42.61	18.1798	42.61	20.2243			42.55	21.3662	42.59	17.2171	42.61	18.3864		42.62	15.7722		42.63	13.6535		42.54	16.0894	42.59	18.4799	42.6	22.0612		42.61	15.5839	42.63	12.4583		42.62	25.5842	42.63	6.17172
	42.76	18.8881	42.81	18.691	42.82	19.9209			42.76	20.1873	42.79	17.1481	42.81	18.4572		42.81	17.4918		42.83	11.8666		42.74	16.4144	42.8	19.1951	42.8	23.2628		42.8	14.4176	42.82	12.9889		42.82	23.6206	42.82	6.91848
	42.96	17.7096	43	18.477	43.02	20.8696			42.95	22.3118	43	16.8197	43.01	19.5768		43.02	15.6933		43.03	11.9274		42.96	15.3368	42.99	17.4121	43.01	20.9314		43.03	15.5007	43.04	13.5456		43.02	23.8684	43.02	6.67238
	43.15	18.4604	43.21	18.5492	43.23	21.1385			43.15	20.3726	43.19	16.1873	43.2	19.1237		43.22	14.8546		43.23	12.4015		43.15	15.442	43.2	17.2959	43.21	21.9597		43.21	15.4049	43.22	11.346		43.22	25.1236	43.22	6.87538
	43.35	17.6247	43.41	18.6937	43.41	21.2391			43.36	20.1182	43.4	17.0521	43.41	19.2323		43.42	13.8779		43.42	12.7149		43.35	15.7155	43.39	16.8151	43.41	22.9616		43.41	14.9373	43.42	14.3442		43.42	27.0352	43.43	7.98501
	43.56	18.0584	43.61	18.5685	43.63	20.6274			43.54	22.0324	43.59	17.2258	43.6	19.5102		43.63	15.839		43.63	11.2217		43.55	15.0279	43.59	16.42	43.61	22.7897		43.62	15.4019	43.63	12.6346		43.61	24.8843	43.62	6.51079
	43.75	18.4388	43.81	19.2493	43.81	19.0714			43.74	20.2383	43.79	17.0009	43.8	19.3733		43.82	14.8936		43.82	12.6415		43.74	15.8613	43.79	18.6328	43.8	21.0822		43.82	14.8712	43.83	13.846		43.81	25.4097	43.82	6.21378
	43.96	17.6833	44.01	18.818	44.02	20.4077			43.96	20.0114	43.99	18.176	44.02	19.7332		44.02	14.5742		44.03	12.5561		43.94	16.2058	43.99	17.2469	44	22.8649		44.01	16.5197	44.03	14.0197		44.02	22.7724	44.03	6.51494
	44.15	17.8031	44.21	18.0846	44.21	20.4375			44.14	20.5304	44.19	18.9548	44.21	19.2001		44.21	14.9762		44.23	12.3038		44.14	15.1692	44.2	16.0797	44.2	22.7192		44.21	14.054	44.23	13.5626		44.21	24.5202	44.22	6.6682
	44.35	19.3524	44.4	17.8886	44.41	19.4437			44.35	19.7239	44.4	15.7394	44.41	19.693		44.42	16.0712		44.44	12.3575		44.36	16.1168	44.39	16.3962	44.41	21.7539		44.4	14.5443	44.42	13.7814		44.42	22.5726	44.43	6.67364
	44.57	17.9233	44.61	18.5483	44.63	19.8643			44.57	21.8046	44.59	18.0235	44.6	19.4028		44.61	16.6994		44.62	13.1177		44.54	16.3378	44.59	18.0233	44.61	22.4284		44.61	14.1798	44.62	13.4462		44.61	23.1958	44.63	6.60269
	44.75	17.1486	44.81	18.5161	44.82	19.3857			44.75	20.7725	44.79	15.8558	44.81	18.6889		44.81	16.3145		44.82	11.5027		44.74	15.6896	44.8	16.4658	44.8	22.1011		44.81	15.0866	44.82	13.9916		44.81	25.6634	44.83	7.17672
	44.96	17.5245	45.01	18.5688	45.02	20.0929			44.95	20.5992	45	16.891	45	19.0981		45.02	16.3809		45.02	11.4849		44.95	14.7711	44.99	15.5952	45.01	21.9394		45.02	14.909	45.03	14.4997		45.01	24.3621	45.02	6.99074
	45.15	16.7005	45.21	18.5202	45.21	19.2655			45.17	22.0141	45.2	17.1027	45.2	18.9737		45.23	16.4417		45.23	12.4534		45.15	15.0289	45.2	17.795	45.2	22.5778		45.22	15.0458	45.22	14.0025		45.21	25.1564	45.22	6.1128
	45.35	17.2541	45.41	17.5218	45.42	20.5038			45.34	20.3762	45.39	16.0693	45.4	19.2593		45.42	16.406		45.42	11.6016		45.35	15.469	45.4	14.5413	45.41	20.8904		45.42	16.007	45.42	13.5864		45.4	24.8276	45.41	6.16511
	45.56	16.9887	45.61	17.6025	45.62	21.0357			45.56	20.9285	45.59	18.2011	45.61	19.1385		45.63	15.5867		45.63	11.9172		45.55	15.9235	45.6	16.1294	45.61	22.6801		45.61	14.5122	45.62	13.9327		45.61	26.3148	45.62	6.84259
	45.76	17.0664	45.81	17.2168	45.81	20.5163			45.75	20.9665	45.8	16.4213	45.82	18.3392		45.82	15.6182		45.83	11.9303		45.76	15.0912	45.8	17.0959	45.81	22.7493		45.82	15.7942	45.83	12.1868		45.81	23.7616	45.83	6.0723
	45.94	16.8379	46	19.5467	46.01	20.3948			45.94	19.4761	46	16.9265	46	18.3579		46.02	15.4433		46.03	12.0803		45.95	14.9464	45.99	18.0575	46	21.9035		46	13.7292	46.02	13.0425		46.01	25.1422	46.03	7.63863
	46.17	17.9798	46.21	18.4965	46.23	18.947			46.15	20.5142	46.2	15.392	46.2	18.8401		46.22	15.2511		46.24	11.5496		46.16	15.0859	46.2	16.6006	46.21	20.6387		46.2	13.4988	46.22	13.6395		46.21	23.2264	46.22	6.4408
	46.35	18.0882	46.41	17.5557	46.42	20.1014			46.35	19.952	46.39	17.2622	46.4	18.9121		46.43	14.6685		46.43	12.0011		46.35	14.6479	46.39	16.8934	46.42	22.3209		46.41	14.4996	46.43	14.4664		46.41	24.6956	46.42	5.8721
	46.56	17.4925	46.61	17.8169	46.62	19.0896			46.55	18.9617	46.59	18.2545	46.61	19.5439		46.62	15.8333		46.62	13.0428		46.54	15.9184	46.59	15.9665	46.6	21.7837		46.62	14.6381	46.63	13.5287		46.61	24.4657	46.62	6.79455
	46.76	16.7196	46.8	18.0343	46.81	18.787			46.76	21.551	46.79	17.2824	46.82	19.1511		46.82	14.5374		46.82	12.2839		46.74	15.2259	46.8	16.5213	46.81	20.7151		46.82	14.8344	46.83	12.7913		46.81	26.1339	46.82	6.26939
	46.95	16.9805	47.01	17.2178	47.01	20.8856			46.96	20.0893	47	18.3245	47.02	19.9291		47.03	15.1039		47.03	12.4416		46.97	14.6821	46.99	16.2498	47.01	20.4689		47.02	13.8203	47.03	13.7636		47.01	21.8663	47.01	6.97818
	47.15	16.8889	47.21	17.876	47.21	19.569			47.15	20.2043	47.19	18.1817	47.2	18.4018		47.22	15.3596		47.23	11.4014		47.15	14.0393	47.19	15.7943	47.2	21.8156		47.22	14.9544	47.22	14.345		47.22	22.9771	47.23	6.35614
	47.35	17.8258	47.41	17.3076	47.42	19.8151			47.33	19.676	47.39	16.6726	47.4	18.4262		47.42	15.6366		47.44	10.8911		47.34	13.593	47.4	16.5766	47.4	22.1825		47.41	14.8734	47.43	13.1938		47.42	24.0626	47.42	7.06472
	47.56	17.1136	47.61	17.7617	47.62	19.6665			47.55	20.0735	47.6	16.6485	47.61	18.8647		47.63	14.2665		47.63	12.2792		47.56	15.2168	47.6	16.0115	47.61	19.7197		47.61	14.2326	47.63	13.3142		47.61	23.9755	47.62	6.81934
	47.77	17.4507	47.81	17.2755	47.82	19.8783			47.76	21.6173	47.79	18.3506	47.8	18.2526		47.82	15.701		47.83	11.4999		47.73	14.8334	47.79	15.4073	47.81	20.8177		47.81	13.4692	47.82	12.0447		47.81	24.7703	47.82	6.48287
	47.95	15.9742	48.01	17.6625	48.03	19.516			47.95	20.9493	48	17.1729	48	17.5633		48.01	14.4077		48.03	12.3519		47.95	14.422	48	16.2188	48.01	23.0483		48.01	14.6283	48.02	13.4412		48.01	24.4822	48.02	6.88374
	48.14	17.1485	48.21	15.7986	48.22	19.0683			48.15	20.1557	48.2	17.5435	48.2	18.2075		48.22	16.033		48.23	11.0042		48.17	13.7439	48.19	17.3158	48.22	21.0462		48.22	14.3319	48.23	13.3873		48.21	24.104	48.22	5.66331
	48.36	17.9267	48.41	17.5087	48.42	19.1477			48.35	20.3386	48.39	17.9824	48.41	19.8145		48.42	14.8805		48.43	11.9609		48.35	15.2225	48.4	16.3893	48.42	21.9127		48.42	14.3784	48.43	13.0099		48.42	22.7731	48.43	6.5425
	48.55	16.7298	48.61	16.9553	48.61	18.5533			48.55	19.1084	48.59	18.3503	48.61	19.3654		48.62	14.5665		48.62	11.3641		48.55	15.2216	48.59	14.9531	48.61	20.8206		48.62	15.0059	48.63	14.0405		48.61	23.8115	48.62	5.99021
	48.76	17.3302	48.81	17.3283	48.81	18.5557			48.76	19.1701	48.79	17.4012	48.81	18.4684		48.82	13.2548		48.82	10.3654		48.76	14.4145	48.79	16.3166	48.81	20.3441		48.81	14.3252	48.83	12.5476		48.81	24.4491	48.83	5.6509
	48.95	16.8761	49.01	17.847	49.02	19.3002			48.96	19.4762	49	16.7191	49.01	17.7285		49.02	15.3778		49.03	9.57211		48.96	14.3492	49	16.92	49.01	21.4986		49.02	13.4957	49.02	12.91		49	24.1646	49.03	6.36352
	49.16	16.0701	49.21	17.9633	49.22	18.2119			49.16	19.5842	49.19	16.1887	49.2	17.6926		49.22	15.0829		49.23	11.4997		49.16	14.6081	49.19	17.6791	49.21	20.4059		49.22	14.8048	49.24	13.3308		49.2	21.7387	49.22	6.20363
	49.35	17.0274	49.4	18.5454	49.42	18.74			49.34	20.0276	49.39	17.2574	49.4	17.4842		49.42	14.193		49.43	11.3462		49.34	16.2726	49.39	14.5806	49.41	20.6359		49.41	13.2368	49.42	11.6582		49.41	23.9246	49.42	7.39147
	49.56	15.7626	49.61	17.5294	49.62	19.3964			49.56	19.3553	49.6	17.3648	49.61	18.2193		49.62	13.6114		49.63	11.5049		49.55	13.8547	49.6	15.7008	49.6	21.8339		49.61	13.9247	49.62	13.4651		49.61	22.041	49.62	6.70551
	49.75	17.0879	49.81	16.9732	49.81	18.2306			49.75	20.456	49.79	17.5193	49.81	18.7884		49.82	14.3454		49.83	11.4193		49.75	14.3798	49.79	16.2273	49.81	20.0778		49.83	14.0694	49.83	13.8423		49.8	22.8252	49.81	6.26123
	49.97	16.7788	50.01	16.3089	50.01	19.707			49.94	19.6866	49.99	15.6952	50.01	17.6939		50.02	14.1334		50.03	12.0944		49.96	14.4033	49.99	15.461	50.01	21.3612		50.02	14.2682	50.03	11.5745		50.02	24.5772	50.02	6.35339
	50.15	16.8337	50.2	15.7852	50.21	20.4758			50.15	20.1148	50.19	16.4645	50.2	18.1442		50.23	14.8596		50.23	12.0124		50.14	14.0585	50.19	15.3603	50.21	20.0564		50.21	14.3412	50.22	12.8592		50.22	23.751	50.23	6.07559
	50.35	16.6326	50.41	17.3077	50.41	17.6366			50.35	19.7201	50.39	15.7699	50.4	17.7335		50.42	14.8949		50.43	10.9095		50.36	14.2795	50.4	15.5767	50.41	21.1234		50.42	14.6167	50.43	11.9691		50.42	22.8872	50.43	5.91496
	50.56	16.978	50.62	17.7493	50.63	18.7342			50.57	19.4196	50.6	17.0902	50.62	19.0863		50.62	14.46		50.62	10.5763		50.55	13.2222	50.59	15.7217	50.6	20.6244		50.62	14.5127	50.63	13.2489		50.62	23.0741	50.63	6.19968
	50.75	16.6438	50.81	16.2968	50.83	18.3234			50.75	18.7958	50.79	16.1403	50.81	18.6113		50.82	13.9285		50.84	11.7259		50.76	12.9193	50.79	15.4239	50.8	22.5044		50.81	15.1765	50.83	11.0607		50.81	23.6028	50.83	6.45422
	50.97	17.237	51.01	17.0652	51.02	18.1427			50.95	19.672	51	17.4038	51.01	17.4789		51.02	13.5231		51.03	10.8165		50.96	14.4955	51	14.4411	51	20.8705		51.02	14.9401	51.03	11.5522		51	21.6462	51.02	5.90122
	51.16	14.7575	51.22	17.1354	51.22	18.6815			51.16	19.6661	51.19	17.081	51.2	18.0577		51.21	15.4493		51.22	11.7569		51.17	12.8877	51.19	13.5022	51.2	19.0103		51.21	13.9468	51.22	13.0176		51.21	24.6551	51.21	5.75127
	51.36	15.6768	51.41	17.8031	51.42	18.3261			51.36	19.8224	51.4	17.0757	51.41	17.0618		51.41	16.5334		51.42	11.0444		51.35	14.2708	51.39	14.3154	51.4	21.7258		51.42	14.469	51.42	12.474		51.42	22.9972	51.43	6.79435
	51.56	15.0179	51.61	17.1906	51.62	17.8709			51.55	19.8641	51.59	17.0821	51.61	17.4431		51.62	14.8615		51.62	10.9732		51.56	14.7088	51.59	13.9554	51.61	19.3488		51.62	14.1092	51.62	11.6787		51.61	22.7375	51.62	6.87238
	51.76	15.2188	51.81	16.8068	51.82	18.6883			51.75	19.1969	51.79	17.3879	51.81	18.9311		51.83	12.9768		51.83	11.2891		51.77	13.4053	51.8	15.7486	51.82	21.0034		51.82	13.4848	51.82	11.2714		51.82	21.8289	51.83	6.32573
	51.96	16.6897	52.01	16.1929	52.03	16.5673			51.94	19.4962	52	17.6711	52.01	18.151		52.03	13.6695		52.02	11.1586		51.96	13.1254	51.99	13.1368	52	21.289		52.02	14.6855	52.03	11.7651		52.01	24.969	52.03	5.54343
	52.16	16.3987	52.21	17.2059	52.23	17.3167			52.16	19.4718	52.2	17.5109	52.21	17.9923		52.22	14.7296		52.22	11.7595		52.14	12.6462	52.2	15.2661	52.2	21.2407		52.22	14.4386	52.23	13.8355		52.21	20.2555	52.22	6.27971
	52.36	16.0712	52.41	15.4464	52.43	19.3416			52.35	19.0675	52.4	17.6801	52.4	17.675		52.43	13.875		52.43	10.1799		52.37	13.0505	52.4	15.2406	52.41	20.1051		52.41	14.666	52.42	12.3215		52.41	22.329	52.42	6.0233
	52.56	16.3393	52.61	16.3188	52.63	18.2831			52.54	20.3254	52.59	16.2402	52.6	17.0445		52.63	14.4427		52.64	10.8086		52.56	14.5771	52.6	13.4491	52.61	18.9916		52.62	13.4886	52.63	11.9801		52.6	23.262	52.61	6.14055
	52.75	16.6627	52.81	14.9663	52.82	18.0384			52.76	19.2723	52.79	15.4714	52.81	17.4737		52.82	13.1887		52.82	11.612		52.75	12.646	52.79	13.8536	52.81	20.8752		52.81	15.0846	52.82	11.9496		52.82	25.0471	52.83	6.65204
	52.96	15.2913	53.01	15.4322	53.01	18.19			52.94	19.4051	52.99	15.968	53	17.7154		53.02	13.8047		53.02	11.2681		52.94	12.7246	52.99	13.6331	53	21.1506		53.01	14.4695	53.03	11.146		53.01	23.5921	53.03	6.87719
	53.16	15.7717	53.21	16.2387	53.21	18.5739			53.15	18.8764	53.2	16.5914	53.21	18.7114		53.22	14.1849		53.23	11.2248		53.15	13.061	53.19	14.1303	53.21	19.4765		53.21	13.4235	53.23	12.6614		53.21	23.3207	53.23	6.4067
	53.35	14.4315	53.41	17.1692	53.41	18.3577			53.35	18.3231	53.39	15.8495	53.41	17.8774		53.43	12.2145		53.43	11.1985		53.36	14.4137	53.39	14.713	53.4	20.6787		53.41	14.1757	53.43	9.31417		53.41	24.2063	53.42	6.36451
	53.55	15.083	53.61	15.0861	53.61	17.0273			53.55	18.9696	53.6	15.9148	53.6	17.8289		53.62	13.7761		53.64	10.1644		53.55	12.1942	53.6	14.882	53.6	19.2558		53.61	12.9004	53.63	12.5874		53.61	23.9719	53.62	5.83857
	53.75	13.1505	53.8	15.8952	53.82	18.1819			53.73	19.2388	53.8	15.4883	53.8	17.751		53.81	14.9366		53.83	10.6264		53.74	12.5469	53.79	14.7909	53.8	18.2312		53.81	13.7617	53.82	12.9773		53.81	21.781	53.82	6.74329
	53.96	16.4926	54.01	15.8679	54.03	18.08			53.95	19.0573	54	16.2117	54	17.089		54.02	12.2229		54.03	10.3515		53.94	12.4106	53.99	14.5677	54.01	21.2228		54.01	12.934	54.02	11.5		54.02	22.3973	54.02	6.68921
	54.17	15.9112	54.21	14.1697	54.23	17.3605			54.16	18.3482	54.19	15.5802	54.2	17.5489		54.21	14.2041		54.22	9.99417		54.14	13.5038	54.2	11.8749	54.21	19.4331		54.23	13.4229	54.23	11.0227		54.22	22.1819	54.22	6.33495
	54.35	14.1407	54.41	16.8329	54.42	16.0576			54.36	17.2315	54.4	16.4479	54.4	18.8319		54.42	12.7979		54.42	11.3127		54.36	12.6843	54.39	12.3716	54.41	18.2772		54.42	15.4807	54.42	11.9186		54.42	21.0472	54.43	6.23916
	54.55	14.2766	54.61	14.3784	54.61	16.3598			54.54	19.7171	54.59	16.2701	54.6	18.2434		54.62	11.7689		54.62	8.62547		54.54	10.9464	54.59	13.0469	54.6	20.4438		54.62	14.514	54.63	11.2329		54.6	21.5856	54.62	7.02884
	54.77	15.1438	54.81	14.2492	54.81	15.6842			54.75	18.7943	54.79	15.0276	54.81	17.9716		54.82	13.3287		54.83	10.4636		54.75	11.9348	54.79	12.4014	54.81	19.0535		54.81	14.5751	54.82	11.685		54.81	23.738	54.82	6.46171
	54.94	14.986	55.01	14.8676	55.02	16.3968			54.95	18.2158	54.99	15.0053	55	17.3137		55.02	12.9591		55.04	10.3143		54.95	12.8118	55	14.2988	55	18.8178		55.01	14.2586	55.03	13.0185		55.02	23.3139	55.03	6.26648
	55.15	14.4396	55.21	15.2728	55.22	16.9665			55.16	19.8163	55.19	14.6101	55.2	17.3767		55.22	13.9086		55.23	12.3492		55.16	11.1782	55.19	12.5815	55.2	17.0549		55.21	13.5484	55.22	11.3057		55.22	19.8651	55.23	5.91107
	55.34	13.8125	55.41	15.6449	55.42	16.8645			55.36	18.0358	55.4	16.3263	55.41	18.0901		55.41	11.688		55.42	10.6046		55.35	11.5629	55.39	11.1017	55.4	17.2904		55.41	14.3845	55.42	8.79487		55.42	19.7408	55.43	6.71033
	55.55	14.3807	55.62	14.878	55.62	18.4025			55.54	18.8525	55.59	15.11	55.6	16.3432		55.61	12.8146		55.62	9.8953		55.55	11.7936	55.59	13.0599	55.61	16.1901		55.61	13.8259	55.62	10.8251		55.61	20.5658	55.62	6.49785
	55.76	14.9	55.81	13.6134	55.82	16.802			55.76	20.0056	55.8	14.9982	55.81	18.2435		55.82	11.9943		55.82	10.7397		55.75	11.0936	55.79	11.8477	55.81	17.1748		55.81	13.9975	55.82	10.6891		55.81	21.604	55.83	6.28916
	55.96	12.1908	56.01	13.6747	56.02	17.0806			55.95	19.3249	55.99	14.3125	56.01	17.1849		56.02	11.9243		56.03	9.78876		55.95	11.2963	56	10.5462	56.01	17.7583		56.02	14.3329	56.02	9.70284		56.01	22.2986	56.03	5.45144
	56.16	14.019	56.21	15.2616	56.22	15.9802			56.15	17.936	56.2	15.0729	56.2	16.6058		56.22	10.9181		56.22	10.0298		56.16	11.1686	56.2	11.8038	56.21	16.5811		56.22	13.0214	56.23	11.8073		56.21	20.6297	56.22	5.26482
	56.36	15.2752	56.4	14.7577	56.41	16.8797			56.34	18.5457	56.4	15.5352	56.4	17.6307		56.43	11.9335		56.43	10.7352		56.37	10.1914	56.4	11.2686	56.41	18.3934		56.41	12.682	56.43	10.7816		56.4	20.6054	56.42	6.41504
	56.56	14.3771	56.61	15.6265	56.63	15.3175			56.56	18.438	56.6	16.2041	56.61	17.1066		56.61	11.6124		56.62	11.9523		56.55	9.73071	56.59	10.1923	56.6	18.0245		56.61	14.8196	56.62	11.608		56.61	21.5725	56.61	6.42094
	56.75	11.6533	56.81	13.7654	56.82	16.454			56.76	18.5284	56.8	16.3142	56.81	16.3312		56.82	11.8943		56.83	11.2042		56.76	12.0352	56.8	12.1907	56.81	17.635		56.81	14.1218	56.82	11.4821		56.82	19.8551	56.82	5.59028
	56.97	12.9095	57.01	12.7987	57.03	16.37			56.94	18.9676	57	14.691	57	17.521		57.02	11.6185		57.03	10.419		56.96	9.31952	56.99	10.5601	57.01	16.3158		57.01	14.7471	57.02	11.2496		57.03	21.4329	57.03	6.31024
	57.15	12.9681	57.21	12.9902	57.23	14.3592			57.15	18.1538	57.2	16.2465	57.21	16.6456		57.22	10.7865		57.22	9.96953		57.15	9.30352	57.19	10.8022	57.21	14.7091		57.21	14.157	57.21	9.29294		57.22	21.1505	57.23	5.81341
	57.36	12.9026	57.41	13.5246	57.41	14.0837			57.36	17.6848	57.39	14.1116	57.41	16.242		57.43	11.4664		57.43	11.0349		57.36	9.07051	57.39	9.41505	57.41	16.0466		57.42	13.6954	57.42	10.6131		57.41	22.1319	57.43	6.07844
	57.55	12.7957	57.61	12.7954	57.62	15.5213			57.54	18.9719	57.59	14.3328	57.6	16.1043		57.62	12.0237		57.62	10.6905		57.55	9.43086	57.59	11.3674	57.6	18.5384		57.62	12.883	57.63	9.83328		57.61	20.4437	57.63	5.75757
	57.75	13.4575	57.81	14.0084	57.81	12.7404			57.75	18.1688	57.79	16.1718	57.8	16.0933		57.82	10.7549		57.83	10.5458		57.74	9.93669	57.79	10.3717	57.8	18.1375		57.82	13.1666	57.83	9.17608		57.82	19.4408	57.83	5.14591
	57.96	12.5222	58.01	12.8219	58.02	12.8118			57.96	17.6992	57.99	13.6147	58	16.3355		58.02	10.6125		58.03	10.0898		57.95	9.02289	58	9.48921	58	17.3223		58.02	12.5158	58.02	8.76666		58.01	20.3159	58.02	6.25732
	58.15	12.3242	58.21	10.5449	58.22	15.0908			58.16	19.3381	58.2	14.4672	58.21	17.0419		58.22	9.848		58.23	9.74199		58.16	9.59918	58.19	11.0954	58.22	16.7382		58.22	13.4014	58.23	10.7228		58.21	21.614	58.22	5.58421
	58.35	11.5388	58.41	13.3198	58.41	14.4472			58.35	17.3368	58.4	15.0123	58.4	16.2681		58.43	12.1232		58.43	10.9007		58.36	9.35481	58.4	11.1707	58.42	14.8894		58.41	13.5558	58.43	9.28224		58.42	20.9729	58.43	6.73366
	58.56	11.987	58.61	12.899	58.62	15.0769			58.55	18.6508	58.59	15.1843	58.62	17.0339		58.62	10.534		58.63	10.1741		58.55	9.61061	58.59	10.0088	58.61	17.2965		58.61	12.2075	58.62	7.84362		58.61	21.2044	58.62	5.39779
	58.75	13.7569	58.81	12.66	58.82	12.7227			58.75	18.3457	58.79	15.1306	58.8	15.8602		58.83	10.5084		58.82	10.8308		58.76	10.2476	58.79	8.92175	58.81	15.4919		58.81	13.8986	58.82	9.69351		58.81	20.1093	58.83	5.69731
	58.97	11.4103	59.01	11.8082	59.02	13.142			58.95	18.7502	59	16.16	59	16.7127		59.02	9.36763		59.02	10.1349		58.94	9.00333	59	9.71386	59	15.0916		59.01	12.1764	59.02	8.58163		59.01	18.5934	59.03	6.62946
	59.16	12.2654	59.21	13.8805	59.22	14.5595			59.16	17.8928	59.19	13.0979	59.21	16.7796		59.22	9.69855		59.24	11.3847		59.16	8.49059	59.2	8.65513	59.21	16.1308		59.22	12.631	59.22	10.1291		59.22	19.1532	59.23	4.50871
	59.36	11.9648	59.41	12.6251	59.41	13.2867			59.35	18.6012	59.4	13.3675	59.41	15.5993		59.43	9.91142		59.43	11.1013		59.37	7.94302	59.4	10.3361	59.4	15.0649		59.41	10.9129	59.42	8.71799		59.41	20.4369	59.43	5.45307
	59.56	10.5346	59.61	11.6082	59.62	13.1223			59.54	16.4112	59.59	13.9052	59.59	16.6238		59.61	11.371		59.63	9.72906		59.54	7.5393	59.59	9.68046	59.6	13.7676		59.62	12.7887	59.63	9.2905		59.61	20.4464	59.63	5.07748
	59.75	11.2227	59.81	11.5373	59.83	12.2761			59.76	17.6149	59.8	14.685	59.8	17.2802		59.81	8.18297		59.82	10.5576		59.75	9.87512	59.8	7.27151	59.8	15.2802		59.82	13.4896	59.82	8.39219		59.81	19.0338	59.82	5.66118
	59.95	12.2724	60.01	13.3261	60.03	11.2542			59.95	18.0457	60	13.441	60.01	15.1425		60.01	11.24		60.03	11.047		59.95	8.90329	59.99	8.31722	60.01	13.2447		60	13.1494	60.02	7.02695		60.01	21.4238	60.02	5.61616
	60.17	10.6271	60.2	11.563	60.22	11.2175			60.16	16.5549	60.19	14.3097	60.22	16.7075		60.21	9.10598		60.22	10.002		60.15	8.11538	60.19	9.26122	60.21	14.0432		60.21	11.7074	60.21	8.27455		60.21	20.4463	60.22	4.31705
	60.35	11.296	60.41	10.9821	60.41	13.1688			60.35	16.0875	60.4	13.2422	60.41	14.8874		60.42	7.96498		60.43	9.89299		60.34	8.40684	60.4	7.37521	60.41	13.7447		60.42	12.6422	60.42	9.87435		60.41	18.788	60.42	5.32565
	60.56	11.3018	60.62	12.2237	60.62	11.3993			60.56	15.7208	60.59	13.1754	60.61	15.0182		60.62	8.6164		60.62	12.0423		60.56	8.86801	60.6	7.6106	60.62	15.0229		60.62	11.6712	60.62	7.77096		60.62	20.2952	60.63	5.86553
	60.76	11.4477	60.81	9.87449	60.82	12.2355			60.74	16.8084	60.79	11.6103	60.81	15.1239		60.83	9.85475		60.82	10.4455		60.76	7.90026	60.8	7.34494	60.8	12.8963		60.81	11.2148	60.83	8.63447		60.82	22.4359	60.83	5.92288
	60.95	10.5733	61.01	10.7941	61.01	12.9781			60.96	16.1824	61	13.3209	61.01	13.199		61.02	9.34982		61.03	10.2279		60.94	6.72959	61	6.84059	61.01	11.8059		61.01	11.7047	61.02	8.8281		61.01	19.3902	61.03	5.88124
	61.16	12.7359	61.21	11.5378	61.23	11.6815			61.17	15.2957	61.2	13.6951	61.21	15.3867		61.22	10.4938		61.23	10.5984		61.17	6.44439	61.2	6.93793	61.2	13.7346		61.21	12.4	61.22	7.1484		61.21	18.8747	61.23	5.40925
	61.34	9.33872	61.42	9.51544	61.41	11.6742			61.36	16.3793	61.4	13.2606	61.41	15.1225		61.42	9.81469		61.42	9.93135		61.36	8.60262	61.4	7.98038	61.4	12.7288		61.42	11.5778	61.43	8.30053		61.41	19.1324	61.42	5.52563
	61.55	11.1239	61.61	9.37883	61.63	10.3525			61.54	15.7638	61.6	12.7177	61.6	14.3407		61.61	8.89523		61.62	10.048		61.54	6.56966	61.6	8.26378	61.6	11.4917		61.61	12.4146	61.62	8.51378		61.61	21.0865	61.62	5.6468
	61.77	9.87494	61.81	9.63317	61.83	11.0184			61.76	16.6754	61.8	12.1701	61.81	13.7516		61.82	9.08358		61.83	9.56104		61.75	8.14731	61.8	7.58266	61.81	11.7436		61.81	11.0461	61.82	8.18651		61.83	20.5485	61.82	4.97975
	61.97	10.2233	62.01	8.02784	62.01	12.646			61.95	16.4166	61.99	11.4771	62	13.0673		62.03	6.54123		62.03	12.1843		61.96	7.59144	61.99	5.63994	62.01	11.3624		62.02	10.4036	62.02	8.6435		62.01	19.4472	62.02	3.88874
	62.16	9.6898	62.21	10.3159	62.21	10.2597			62.14	16.2999	62.19	11.9904	62.2	14.9059		62.22	9.95777		62.22	9.51902		62.14	6.95454	62.19	5.68382	62.2	12.2539		62.22	10.7327	62.22	8.20481		62.22	19.0644	62.23	4.09657
	62.37	9.82166	62.41	10.6624	62.42	8.16247			62.35	15.7177	62.39	11.138	62.41	13.9805		62.43	8.94854		62.43	10.1876		62.36	5.31399	62.39	4.55244	62.41	11.7314		62.41	10.5988	62.43	7.49405		62.42	19.5303	62.43	5.56168
	62.54	9.73179	62.61	11.9826	62.61	10.2243			62.56	15.182	62.59	11.3302	62.6	15.0474		62.62	6.21065		62.63	10.0372		62.57	6.46605	62.6	5.63815	62.6	11.3768		62.61	10.5279	62.63	7.76903		62.61	18.3064	62.63	5.25668
	62.76	9.14055	62.81	10.2848	62.83	10.4347			62.75	14.3273	62.8	11.3135	62.8	14.9307		62.82	7.28205		62.84	10.2182		62.74	7.78399	62.79	6.71026	62.81	13.3162		62.81	10.6788	62.83	7.86005		62.81	16.4824	62.83	5.10736
	62.97	10.0668	63.02	10.4261	63.02	9.97252			62.95	15.355	63	11.13	63.01	13.3662		63.01	8.32505		63.02	11.095		62.94	6.77106	62.99	6.66342	62.99	12.7964		63.01	10.3573	63.03	8.53601		63.01	18.5725	63.02	4.88107
	63.16	10.8547	63.22	10.0573	63.22	8.55071			63.16	15.1761	63.2	12.7489	63.21	12.4572		63.21	9.12808		63.23	9.90222		63.17	6.55875	63.19	5.47087	63.22	11.4692		63.21	9.57674	63.22	7.6289		63.21	19.752	63.22	5.64834
	63.37	10.2287	63.41	8.61912	63.42	10.3636			63.35	15.426	63.4	11.4581	63.4	13.7239		63.42	8.01567		63.43	10.8285		63.36	5.21977	63.4	7.28887	63.41	11.7079		63.4	9.92107	63.41	9.2643		63.41	20.1355	63.42	4.18166
	63.57	9.32626	63.61	9.89856	63.62	10.8436			63.54	16.0396	63.59	11.9748	63.6	14.7483		63.62	7.38485		63.63	10.5873		63.54	5.90064	63.59	5.72888	63.61	12.4966		63.62	12.2079	63.62	7.33091		63.61	16.8499	63.63	4.30927
	63.75	9.11986	63.81	9.65941	63.81	9.90374			63.75	15.3023	63.8	11.0322	63.81	13.0375		63.82	7.33753		63.82	10.7995		63.76	5.5792	63.8	5.82393	63.81	11.7507		63.81	9.85231	63.82	8.87246		63.81	18.3265	63.83	4.42205
	63.97	8.55941	64.01	9.43439	64.02	7.20707			63.95	13.5729	64	11.1521	64.01	13.2104		64.02	6.50981		64.03	9.58053		63.94	6.44215	64	5.3136	64	10.2499		64.02	9.5134	64.02	8.90353		64.01	17.3184	64.03	3.99666
	64.16	8.69313	64.21	9.54929	64.22	9.6202			64.16	13.1868	64.19	10.7869	64.21	11.9901		64.22	7.97749		64.23	10.2455		64.17	5.66684	64.19	7.24802	64.21	11.9121		64.22	10.1454	64.23	7.98104		64.22	18.3047	64.23	4.63085
	64.36	9.70628	64.41	8.77734	64.41	10.2809			64.36	12.4884	64.4	10.4905	64.41	13.1748		64.42	7.21924		64.43	10.8776		64.36	7.20734	64.4	5.74257	64.4	11.6706		64.41	9.70308	64.43	8.75986		64.4	17.1964	64.42	4.23251
	64.56	11.0854	64.59	8.86464	64.61	8.6944			64.55	12.3877	64.59	9.90829	64.6	11.7445		64.61	6.95132		64.63	9.88611		64.55	7.44394	64.59	5.60585	64.6	11.7486		64.6	11.5113	64.61	4.16448		64.6	17.2731	64.61	3.65889
	64.76	8.85287	64.81	10.716	64.82	9.45942			64.76	13.0699	64.79	11.3746	64.82	13.2034		64.81	6.56101		64.83	10.6598		64.74	8.18004	64.8	6.64757	64.81	11.8452		64.8	9.8006	64.81	8.51478		64.82	17.2225	64.83	4.49416
	64.95	9.34907	65.01	8.09836	65.01	9.08424			64.96	13.7479	65	10.3511	65.01	11.6826		65.02	7.51643		65.03	9.13485		64.95	5.63817	65	6.34104	65.02	11.3865		65.01	8.67465	65.02	6.89221		65.02	19.4497	65.02	4.4146
	65.16	8.48743	65.22	7.43875	65.22	9.60837			65.16	13.9763	65.2	9.8167	65.2	11.2517		65.22	9.09246		65.23	9.82963		65.15	5.46314	65.2	5.89853	65.21	10.372		65.22	8.64722	65.23	6.96614		65.22	17.2256	65.23	4.02436
	65.36	9.67053	65.41	8.19654	65.42	8.81162			65.33	13.5395	65.4	10.6384	65.4	13.3233		65.42	7.96278		65.42	8.73993		65.35	5.83013	65.4	4.93099	65.41	11.2706		65.42	9.09987	65.42	7.63896		65.41	17.8886	65.42	4.03833
	65.57	8.96682	65.6	9.39924	65.61	9.44364			65.55	12.9008	65.58	11.4009	65.59	11.5738		65.62	8.29304		65.62	8.55877		65.56	6.12036	65.58	3.95454	65.6	11.3712		65.61	9.0341	65.62	6.41262		65.6	17.7736	65.62	3.83582
	65.76	8.20407	65.81	7.41548	65.81	9.78346			65.75	12.1185	65.8	9.77828	65.81	12.2372		65.82	6.22408		65.82	10.5		65.75	5.87087	65.8	6.25279	65.8	13.1641		65.81	9.72698	65.83	5.51792		65.81	16.1343	65.82	4.87436
	65.94	7.73853	66.01	8.18503	66.01	8.39594			65.96	13.046	66	10.3327	66.01	10.6873		66.02	5.97538		66.04	9.55242		65.94	4.81842	66	4.90189	66.01	10.8499		66.01	8.85519	66.02	6.41868		66.02	17.3776	66.03	4.02261
	66.15	7.90754	66.21	8.10166	66.23	8.45059			66.17	12.1855	66.19	8.71271	66.21	11.9701		66.23	6.92974		66.23	10.0141		66.18	6.35776	66.2	5.44037	66.22	12.0662		66.21	9.13878	66.22	6.18851		66.22	15.3365	66.23	4.27875
	66.36	10.8983	66.41	8.67773	66.43	8.20229			66.34	11.1822	66.4	6.83588	66.4	11.7821		66.42	7.0843		66.43	8.93818		66.35	5.81308	66.4	7.66314	66.41	11.0781		66.41	8.12985	66.42	7.49244		66.42	18.6136	66.42	2.82917
	66.56	9.41692	66.61	7.87773	66.62	9.159			66.54	13.1982	66.59	7.03722	66.59	11.4392		66.61	6.57918		66.62	10.3206		66.54	4.97141	66.59	5.95898	66.59	13.1491		66.61	8.82955	66.62	6.43451		66.61	17.1676	66.61	3.06438
	66.76	6.38702	66.81	7.26329	66.81	10.437			66.75	12.0494	66.79	8.95658	66.8	11.2102		66.82	7.19335		66.83	10.4657		66.75	5.66328	66.78	6.98007	66.81	10.5101		66.82	8.50671	66.82	6.66545		66.82	17.3402	66.82	5.40973
	66.96	6.9592	67.01	7.7687	67.02	10.32			66.95	11.1285	66.99	9.29064	67	11.3422		67.01	5.91592		67.02	8.3454		66.96	6.21827	67	4.10682	67	11.2489		67.02	7.63461	67.03	6.11847		67.02	15.9467	67.03	4.71259
	67.15	9.63032	67.22	8.98608	67.22	7.79345			67.16	12.3141	67.2	7.79851	67.22	11.2932		67.22	8.00613		67.23	11.8041		67.15	5.85859	67.2	5.29299	67.21	11.1556		67.21	7.80614	67.22	6.09808		67.22	15.2138	67.23	2.64192
	67.36	7.48702	67.41	6.71268	67.42	9.12093			67.35	11.3999	67.4	8.50836	67.41	10.1174		67.42	6.30871		67.43	9.91398		67.35	6.63386	67.4	5.82609	67.42	10.6316		67.41	7.4944	67.43	4.68004		67.41	13.844	67.42	3.8422
	67.55	8.76679	67.6	6.69957	67.6	7.08986			67.57	10.2949	67.59	6.24727	67.6	9.65919		67.61	4.70896		67.61	9.68103		67.54	6.70353	67.59	6.63586	67.6	9.15438		67.61	7.85952	67.62	5.76238		67.6	12.3026	67.61	4.25614
	67.74	7.80043	67.81	7.1194	67.82	8.95136			67.75	10.7129	67.8	6.2867	67.81	9.2671		67.82	6.68395		67.83	9.24728		67.75	5.11911	67.8	6.48942	67.81	12.3054		67.8	7.31962	67.82	4.49068		67.8	13.8736	67.81	4.07545
	67.97	9.36401	68.01	7.73712	68.02	6.23107			67.96	10.0702	68	6.93785	68.01	10.5117		68.03	9.08683		68.03	10.2793		67.96	6.76974	68	4.96094	68.02	12.3434		68.01	7.53949	68.02	3.93747		68.02	15.6731	68.02	3.48333
	68.16	7.30465	68.21	8.25243	68.23	8.36522			68.14	11.2855	68.2	6.36299	68.2	11.3739		68.23	5.37784		68.23	9.93267		68.17	5.73813	68.2	5.39163	68.21	11.269		68.22	6.47803	68.23	6.13592		68.21	13.2263	68.23	2.65959
	68.35	8.65077	68.41	8.40409	68.42	7.78518			68.35	10.8411	68.4	7.20459	68.42	8.8127		68.42	8.65196		68.43	10.4503		68.35	6.35746	68.4	4.35005	68.41	9.97074		68.42	8.14704	68.42	5.67206		68.41	15.5563	68.43	3.30936
	68.57	8.49587	68.61	8.64543	68.61	6.46895			68.55	10.491	68.6	8.56627	68.62	11.1917		68.61	7.64392		68.63	10.3699		68.56	4.67714	68.59	5.1581	68.6	12.0821		68.61	6.5694	68.62	6.21835		68.61	13.6762	68.62	1.78302
	68.75	8.44849	68.81	5.72398	68.81	8.32647			68.75	9.95983	68.8	8.24071	68.8	9.18563		68.81	6.85856		68.82	8.34385		68.75	5.31119	68.8	4.42101	68.8	10.3369		68.81	8.27596	68.83	2.44173		68.81	14.182	68.82	3.4507
	68.96	8.20977	69	7.506	69.01	9.16712			68.95	10.2903	69	5.85857	69	9.64495		69.02	5.96235		69.03	9.84821		68.95	6.71284	69	4.83461	69.01	10.6046		69.01	6.84653	69.03	4.56323		69.01	12.8802	69.02	3.09855
	69.17	7.41012	69.21	7.26937	69.22	6.87249			69.15	9.63627	69.2	6.63323	69.21	8.97201		69.21	5.80067		69.22	8.32939		69.14	7.52029	69.19	6.49023	69.21	9.55363		69.21	8.43991	69.22	5.28082		69.22	11.8496	69.22	3.1125
	69.36	8.79086	69.41	8.16402	69.42	8.71233			69.37	10.3426	69.4	6.31985	69.41	8.54301		69.42	6.55636		69.42	9.26323		69.36	6.50511	69.39	5.71669	69.41	12.5818		69.41	7.63333	69.42	5.03775		69.41	14.5403	69.43	0.887091
	69.56	7.27428	69.61	8.06464	69.63	8.65962			69.55	11.0852	69.59	6.45481	69.62	9.40094		69.63	7.43655		69.63	8.58385		69.55	5.47381	69.6	4.60638	69.61	12.4652		69.62	7.72641	69.63	4.61546		69.61	13.5979	69.63	2.85091
	69.75	9.94824	69.82	8.16875	69.82	9.56971			69.75	9.24001	69.8	9.28776	69.81	9.77551		69.82	6.67957		69.84	9.0751		69.75	6.56882	69.79	5.74079	69.81	10.4066		69.82	7.35951	69.82	5.44379		69.82	12.4801	69.83	2.34286
	69.96	6.90808	70.01	7.91416	70.02	8.51806			69.95	8.559	69.99	6.3166	70.01	9.48443		70.01	6.62937		70.02	8.1982		69.95	6.84393	70	4.99593	70	9.7482		70.02	6.0851	70.02	2.70933		70.01	12.1724	70.02	3.80304
	70.16	7.79471	70.21	6.63174	70.21	9.49034			70.14	9.5636	70.2	6.34795	70.22	10.1907		70.21	5.15907		70.22	9.08847		70.14	7.18571	70.19	6.72814	70.2	12.1546		70.22	6.98588	70.23	4.39308		70.21	12.5077	70.22	3.28287
	70.37	8.1414	70.41	5.21183	70.42	8.17102			70.35	9.24387	70.39	5.15429	70.4	9.2714		70.42	7.71522		70.43	9.41683		70.34	6.67204	70.39	5.27622	70.4	10.7556		70.41	7.24821	70.43	2.1765		70.4	9.54075	70.42	2.44535
	70.56	7.98069	70.6	6.05903	70.62	8.95335			70.55	9.00027	70.59	3.52592	70.6	9.48955		70.62	7.35748		70.63	8.35919		70.56	5.87161	70.59	5.46689	70.61	10.3558		70.62	7.7692	70.63	1.97416		70.62	11.1847	70.63	4.08847
	70.76	6.66449	70.81	7.56708	70.82	7.73694			70.75	9.13448	70.8	6.33094	70.8	7.77147		70.82	6.02798		70.82	8.65718		70.74	5.22366	70.8	4.36304	70.8	10.8407		70.81	6.4422	70.83	5.59965		70.82	10.7939	70.82	1.2848
	70.95	8.22645	71.01	8.28691	71.02	7.43574			70.94	8.24978	71	5.95717	71	6.66492		71.02	6.72098		71.03	7.84502		70.96	5.55975	70.99	4.79192	71.01	10.8433		71.01	6.683	71.02	3.39609		71.03	10.6943	71.03	1.64037
	71.17	6.96517	71.21	7.55324	71.22	8.85322			71.14	7.36658	71.2	5.98248	71.2	8.74335		71.22	5.99458		71.23	7.43944		71.14	6.81342	71.19	6.08496	71.2	10.0147		71.21	5.64174	71.22	4.87666		71.21	9.64112	71.22	2.11476
	71.37	8.36654	71.42	4.57065	71.42	9.25888			71.35	8.02231	71.39	5.66517	71.4	8.78735		71.41	5.78035		71.42	8.75828		71.33	4.90258	71.39	3.39401	71.4	9.78721		71.41	5.44925	71.41	4.85553		71.41	11.7881	71.42	3.07864
	71.56	7.30074	71.61	8.73335	71.62	8.24309			71.55	7.33502	71.6	5.39232	71.61	8.63885		71.62	5.02095		71.62	7.83433		71.55	4.93593	71.6	6.61107	71.6	10.0051		71.61	6.00803	71.62	5.18051		71.6	10.2726	71.62	3.67752
	71.76	6.52233	71.82	6.16557	71.82	5.50383			71.75	8.4335	71.8	5.5648	71.82	8.34499		71.81	6.29829		71.82	7.24704		71.75	5.84954	71.79	4.56809	71.81	9.96945		71.82	5.91884	71.83	4.76729		71.8	11.7821	71.81	1.95628
	71.96	7.45164	72.01	7.75666	72.02	7.68903			71.95	9.40837	72	3.51844	72.01	9.95884		72.02	5.16202		72.02	6.6895		71.96	6.17916	72	3.6271	72.01	10.8408		72.01	6.02875	72.03	2.80584		72.01	11.5326	72.02	2.35846
	72.15	9.76274	72.21	6.74674	72.22	8.76672			72.16	8.90959	72.2	5.99566	72.22	8.17571		72.22	5.70705		72.22	6.89194		72.15	5.44753	72.2	4.6415	72.21	8.70434		72.21	5.86044	72.22	4.15972		72.23	9.96236	72.23	1.6176
	72.37	7.05591	72.41	7.65561	72.43	7.92299			72.36	6.72794	72.4	4.91221	72.41	9.78321		72.43	6.32444		72.43	5.88388		72.36	3.89516	72.4	5.3234	72.41	10.6408		72.42	4.85051	72.43	5.24922		72.42	12.6797	72.43	1.33806
	72.56	6.54669	72.61	7.56595	72.63	8.21968			72.54	9.28871	72.59	5.41912	72.6	7.3986		72.62	6.98943		72.63	6.97128		72.56	3.88033	72.6	4.4589	72.6	10.125		72.62	6.32764	72.62	5.12661		72.61	12.0107	72.63	1.40118
	72.76	8.25992	72.81	6.74343	72.82	7.43512			72.74	7.87128	72.8	6.81511	72.8	6.79262		72.81	6.55886		72.82	6.49416		72.74	5.21693	72.79	6.18442	72.8	11.2514		72.81	5.04642	72.82	2.8683		72.81	9.451	72.82	2.35232
	72.95	7.78099	73.01	6.93086	73.01	8.07396			72.95	8.41608	73	5.5157	73.02	9.50491		73.01	5.4778		73.02	6.39213		72.94	5.62702	73	3.78989	73	9.73072		73	7.09293	73.01	2.30633		73.01	10.4697	73.02	2.70991
	73.16	8.4669	73.21	6.33996	73.22	9.81637			73.14	9.80391	73.19	5.15886	73.21	7.25323		73.22	5.64184		73.22	7.3801		73.14	5.47889	73.19	2.96362	73.21	10.3493		73.22	5.11826	73.23	2.54233		73.21	6.87952	73.22	1.00943
	73.35	6.80995	73.41	7.45098	73.41	6.2746			73.36	8.09593	73.39	4.76234	73.41	7.81603		73.43	6.47918		73.43	6.93675		73.34	5.7386	73.39	4.16689	73.4	11.607		73.42	6.14028	73.42	4.86017		73.43	8.69384	73.43	1.77205
	73.54	8.66155	73.61	6.39528	73.61	7.65281			73.54	8.5529	73.59	4.75618	73.6	5.73763		73.62	6.01388		73.62	7.45887		73.54	4.9602	73.6	3.83621	73.6	10.2688		73.61	6.34664	73.63	2.87265		73.61	11.4286	73.61	2.97974
	73.76	8.00714	73.81	7.97753	73.83	7.03833			73.75	9.12071	73.8	5.48015	73.81	7.69502		73.82	5.84873		73.84	7.51392		73.75	5.90368	73.8	3.90502	73.81	7.76623		73.81	7.02496	73.83	2.31881		73.81	9.82385	73.83	2.51818
	73.97	6.64432	74.01	7.42342	74.02	8.72179			73.95	8.32383	73.99	7.38971	74	7.575		74.03	6.33739		74.03	7.01902		73.97	4.62595	74	5.34985	74.01	8.52371		74.01	5.47766	74.02	4.22255		74.02	6.32432	74.03	0.915327
	74.17	6.35589	74.21	5.61399	74.22	7.17233			74.14	9.13149	74.19	5.36129	74.2	7.36032		74.21	6.14714		74.23	7.22949		74.14	5.3879	74.19	5.07962	74.2	10.9474		74.21	6.36959	74.23	4.5359		74.21	6.84485	74.23	3.06952
	74.37	8.26199	74.41	6.95582	74.43	7.37931			74.35	9.80032	74.4	4.03754	74.4	7.31573		74.41	4.44096		74.43	6.36789		74.35	4.75229	74.4	5.52905	74.4	10.9626		74.41	6.15969	74.42	4.05094		74.41	9.71463	74.43	2.11519
	74.56	6.45412	74.61	5.55285	74.62	8.36647			74.55	7.99146	74.6	5.93254	74.61	8.84723		74.62	5.05881		74.63	5.21407		74.55	5.16854	74.59	3.79641	74.61	10.1117		74.62	6.51988	74.63	3.66936		74.61	7.38943	74.62	2.92858
	74.77	6.45713	74.81	5.89511	74.82	6.32677			74.75	9.46131	74.8	5.59296	74.81	7.77636		74.82	4.89183		74.82	7.5491		74.75	5.15477	74.79	6.40805	74.81	9.11669		74.82	5.62229	74.82	4.29382		74.81	9.90118	74.82	1.03955
	74.96	7.44744	75.01	7.38765	75.01	7.22571			74.93	7.06103	74.99	5.64785	75	7.51975		75.03	6.10299		75.03	5.72225		74.95	5.0291	75	4.26319	75.01	8.0759		75.01	5.54761	75.02	3.40749		75.02	7.52029	75.02	0.996382
	75.14	6.22554	75.21	5.61728	75.21	8.59964			75.15	8.67698	75.21	4.98347	75.21	7.75231		75.22	5.22575		75.23	7.03144		75.15	4.53477	75.2	6.29273	75.2	9.3696		75.21	6.37558	75.23	4.1621		75.21	6.9698	75.22	2.55684
	75.37	7.86666	75.41	6.42235	75.43	8.00319			75.37	6.34865	75.4	7.48842	75.41	8.92825		75.42	7.97264		75.44	5.77714		75.35	5.68726	75.4	2.86958	75.4	9.64952		75.42	5.93593	75.44	3.88582		75.41	6.11079	75.43	2.05485
	75.54	7.26322	75.61	8.21215	75.62	6.36533			75.55	7.11906	75.6	5.36286	75.61	6.9253		75.62	5.74901		75.63	3.93855		75.55	4.03444	75.6	4.71281	75.61	9.36836		75.62	4.94094	75.63	4.44493		75.62	10.8003	75.63	1.22634
	75.75	7.42997	75.81	7.14852	75.83	7.29853			75.76	9.51082	75.79	4.50687	75.81	8.03932		75.81	6.2776		75.83	5.79042		75.75	5.34294	75.8	4.1872	75.81	10.0389		75.81	4.79794	75.82	4.96036		75.82	6.96887	75.82	2.89188
	75.96	7.11913	76.02	5.28205	76.02	7.71146			75.94	8.79835	75.99	3.8282	76	8.62241		76.02	5.76882		76.03	4.80956		75.96	5.13623	76	4.35819	76.01	8.90385		76.02	4.52599	76.03	4.38111		76.01	5.29304	76.02	2.16189
	76.17	7.32852	76.21	4.82917	76.22	5.92526			76.14	7.74753	76.19	3.78675	76.2	7.29796		76.22	4.28917		76.23	5.83521		76.15	5.51988	76.19	3.58613	76.21	10.3159		76.22	5.2544	76.22	3.17532		76.2	6.47332	76.22	2.8323
	76.38	6.37896	76.42	8.4495	76.42	7.79186			76.35	8.25391	76.4	2.95855	76.41	7.30942		76.42	7.58061		76.42	5.63172		76.35	3.97292	76.39	4.23828	76.41	7.80427		76.41	6.18756	76.42	3.35345		76.41	4.37878	76.42	1.70841
	76.55	6.95892	76.61	6.35128	76.61	7.38001			76.57	9.02934	76.6	4.82509	76.61	7.7087		76.63	7.71306		76.63	6.10906		76.56	6.00662	76.6	3.25604	76.61	9.38111		76.61	6.92844	76.62	4.05094		76.62	6.92371	76.62	3.68258
	76.77	8.36167	76.81	5.92005	76.81	6.65585			76.74	8.34119	76.79	2.51001	76.8	6.79412		76.82	6.20744		76.82	3.72399		76.76	3.92984	76.8	3.93182	76.81	8.20339		76.81	4.97231	76.82	2.56172		76.82	10.4522	76.82	2.52655
	76.95	8.45594	77	8.62629	77.01	6.99289			76.96	8.6166	77	3.41372	77.01	7.30355		77.02	6.94336		77.03	5.01602		76.96	5.48063	76.99	4.75408	77	11.4677		77.01	5.64601	77.02	3.8466		77.02	6.50737	77.02	1.79963
	77.15	7.82673	77.21	7.57261	77.22	7.55747			77.15	6.95487	77.19	3.55549	77.21	9.28799		77.22	4.27275		77.23	4.71637		77.14	7.09822	77.2	4.52528	77.2	11.0883		77.21	5.85631	77.22	4.16221		77.22	7.90144	77.22	0.354794
	77.34	7.49295	77.41	5.43028	77.42	8.42803			77.34	6.07769	77.39	5.61451	77.4	7.12459		77.42	4.80849		77.43	3.23738		77.35	3.96017	77.4	3.89082	77.4	9.74905		77.4	6.84645	77.41	3.83577		77.42	5.67398	77.43	0.932877
	77.58	8.89977	77.61	6.36469	77.62	8.00881			77.56	7.50086	77.6	3.93504	77.6	7.51914		77.61	5.4206		77.62	5.08714		77.55	3.75355	77.59	4.7003	77.6	10.5314		77.61	5.98299	77.62	3.99231		77.61	6.33274	77.63	0.544624
	77.75	7.16287	77.81	5.86348	77.82	7.59624			77.76	7.86308	77.79	4.20835	77.8	6.87858		77.82	6.04111		77.82	3.67886		77.76	3.89766	77.8	6.29688	77.8	9.9654		77.83	6.04388	77.83	1.47362		77.8	7.02515	77.82	1.30335
	77.97	7.49713	78.02	6.81381	78.01	5.24871			77.95	7.89118	77.99	3.77901	78.01	8.86214		78.02	5.42917		78.02	5.23981		77.94	3.07381	78	3.31569	78	9.88021		78.02	3.93405	78.04	4.28497		78.01	8.36518	78.02	2.70312
	78.17	6.75936	78.22	6.3476	78.22	8.79882			78.15	7.31754	78.2	4.38668	78.21	7.31145		78.23	5.96226		78.22	3.84361		78.14	4.42983	78.2	4.97204	78.21	9.12509		78.22	5.45169	78.24	2.31186		78.21	3.95613	78.22	1.64651
	78.36	7.7694	78.41	7.37544	78.42	7.58735			78.35	7.62613	78.4	3.60297	78.41	7.70999		78.42	7.72853		78.42	3.92483		78.36	3.67717	78.4	5.4952	78.4	9.98236		78.42	5.26624	78.43	4.39781		78.42	5.18084	78.42	1.74335
	78.55	7.38322	78.6	7.5086	78.62	6.76125			78.56	7.49383	78.59	4.30339	78.61	9.32069		78.62	6.10584		78.63	3.22641		78.54	5.21692	78.6	1.48069	78.6	7.78338		78.61	5.24699	78.63	4.54295		78.62	4.9436	78.62	4.26541
	78.75	6.82383	78.81	4.1866	78.82	6.68057			78.74	6.72183	78.8	5.87871	78.8	6.71658		78.82	5.98697		78.83	2.39636		78.75	5.53572	78.8	3.23657	78.81	10.9462		78.81	5.70877	78.83	2.89693		78.81	5.4342	78.83	2.43993
	78.95	7.53534	79.01	6.37351	79.02	8.63013			78.95	6.58109	79	4.45535	79.01	8.94015		79.01	5.8055		79.02	4.47168		78.96	4.2317	78.99	4.46554	79	7.97257		79.01	4.51137	79.01	5.89389		79.01	6.58562	79.03	0.350466
	79.16	8.31156	79.21	7.16782	79.23	7.68938			79.16	6.89023	79.2	2.05731	79.2	7.67061		79.21	5.58477		79.22	3.71746		79.14	4.51865	79.2	3.59776	79.2	9.2795		79.22	5.84843	79.23	2.88699		79.21	5.23923	79.23	3.15013
	79.37	6.97258	79.41	4.92759	79.42	7.45883			79.35	6.16758	79.4	4.88633	79.4	7.19111		79.42	5.64391		79.43	4.76059		79.35	4.56208	79.4	5.48879	79.41	8.80454		79.42	5.18654	79.43	4.65471		79.41	7.70435	79.43	3.03769
	79.57	7.65047	79.62	7.54456	79.62	7.32698			79.54	8.25058	79.6	5.53426	79.6	7.78894		79.62	5.61479		79.62	2.80237		79.54	5.44479	79.59	3.11935	79.61	9.6404		79.62	5.00441	79.63	2.15938		79.6	7.57228	79.62	2.49203
	79.77	7.78948	79.8	7.7443	79.82	8.63963			79.75	8.03714	79.8	3.8443	79.8	8.53122		79.83	5.59841		79.82	2.81162		79.74	2.30763	79.79	3.46703	79.8	9.61861		79.81	5.09935	79.83	1.66672		79.81	5.82866	79.82	1.2433
	79.95	7.33567	80.02	6.80988	80.02	7.58131			79.96	6.48112	79.99	4.88789	80	7.35343		80.03	6.21937		80.04	3.28875		79.95	5.36789	79.99	4.26805	80.01	10.581		80.02	5.30567	80.03	4.36141		80.02	7.01193	80.02	2.59742
	80.16	7.90527	80.21	7.32776	80.23	7.77292			80.15	6.3175	80.19	4.272	80.21	7.56778		80.22	4.89418		80.24	3.21284		80.16	3.52171	80.18	3.52696	80.21	9.5044		80.21	5.40277	80.22	4.47269		80.22	5.88391	80.23	1.29175
	80.37	7.2761	80.41	6.01986	80.43	6.41624			80.34	7.13518	80.39	3.82525	80.4	7.02418		80.42	5.0388		80.44	3.12026		80.34	4.06949	80.38	4.91469	80.41	10.5142		80.41	3.62161	80.42	5.68746		80.42	6.15587	80.43	1.39853
	80.55	7.49741	80.6	6.28465	80.62	9.1613			80.55	7.24841	80.59	4.71794	80.61	7.36344		80.61	5.36852		80.63	3.58115		80.55	7.32745	80.59	6.18378	80.61	8.66716		80.62	3.82116	80.63	4.12377		80.62	7.08265	80.63	1.02124
	80.76	6.82233	80.8	5.68323	80.82	8.3869			80.74	8.67416	80.79	5.69741	80.81	7.27323		80.82	6.15487		80.84	3.04831		80.76	5.79486	80.79	2.56365	80.81	7.28822		80.81	4.69522	80.83	5.42442		80.82	7.28478	80.83	2.2372
	80.96	6.31532	81.01	5.97059	81.02	6.36002			80.95	8.04622	80.99	4.21178	81.01	6.71808		81.02	5.54935		81.03	4.52781		80.94	4.93794	80.99	3.85634	81.01	8.46778		81.02	5.76701	81.03	3.14599		81.01	7.47968	81.03	0.470607
	81.14	6.23253	81.2	6.84374	81.22	7.39753			81.15	6.93103	81.19	4.26977	81.21	7.2934		81.23	6.22127		81.24	3.36494		81.15	4.40023	81.19	4.90727	81.21	8.82188		81.21	4.50467	81.23	3.23413		81.21	5.24625	81.23	1.55813
	81.35	6.71981	81.41	6.87867	81.42	5.27573			81.36	6.24605	81.39	4.25649	81.41	8.42793		81.43	6.69391		81.43	2.3204		81.37	5.77621	81.39	4.08055	81.41	8.7312		81.41	4.78745	81.43	2.73124		81.41	6.02749	81.43	1.43859
	81.56	5.59912	81.61	5.49376	81.62	6.06865			81.55	9.18604	81.58	4.13793	81.6	7.06037		81.62	5.35002		81.63	3.16014		81.54	4.50399	81.58	3.88384	81.6	11.9982		81.62	5.70521	81.63	4.12036		81.6	6.08268	81.62	1.29579
	81.75	6.53563	81.81	6.04345	81.82	7.02997			81.76	6.10184	81.79	5.22013	81.81	7.61633		81.82	7.17892		81.84	1.63232		81.74	5.51634	81.79	5.44935	81.81	8.58938		81.81	5.2788	81.83	3.77718		81.82	6.10222	81.83	1.3223
	81.95	7.08242	82	5.96845	82.02	6.10008			81.95	6.66966	82	4.25446	82.01	6.29314		82.02	4.54166		82.04	2.69952		81.94	5.40796	81.99	3.22872	82	8.41805		82.01	5.22404	82.03	3.38742		82.01	6.76428	82.03	2.37689
	82.16	5.96018	82.21	5.02061	82.23	7.64338			82.15	7.8989	82.18	5.54987	82.2	7.81889		82.22	4.98473		82.24	1.83379		82.16	4.29735	82.19	4.92892	82.2	9.39095		82.21	5.46316	82.22	5.56581		82.22	6.1713	82.23	0.478558
	82.35	7.41838	82.39	7.64144	82.42	8.25572			82.34	7.79943	82.39	6.2513	82.4	7.26253		82.42	5.28118		82.44	2.8057		82.36	5.82782	82.39	4.47929	82.41	8.79871		82.42	6.92086	82.43	3.71473		82.41	7.36437	82.43	0.888638
	82.55	7.02224	82.59	5.96382	82.62	5.86013			82.55	6.35199	82.59	3.28026	82.61	7.7155		82.62	3.84964		82.63	3.5599		82.54	4.136	82.59	4.92602	82.61	7.76456		82.63	5.41234	82.63	4.48077		82.61	10.2095	82.63	0.522459
	82.76	7.09132	82.8	7.2018	82.82	9.50222			82.75	5.80182	82.79	5.77316	82.81	7.64762		82.83	5.61211		82.84	0.93322		82.76	4.44221	82.8	1.77931	82.82	8.86118		82.81	5.0608	82.83	3.57176		82.81	7.81851	82.82	1.12748
	82.96	7.53746	83.01	4.98535	83.03	8.60134			82.94	6.02252	82.99	5.68164	83.01	8.11771		83.02	5.40051		83.02	3.05238		82.95	6.47955	82.99	1.69454	83.01	9.53059		83.02	5.45538	83.03	4.85302		83.01	5.09331	83.02	1.53226
	83.15	5.22527	83.21	5.57111	83.23	6.88225			83.15	6.63453	83.19	5.03328	83.21	6.83753		83.22	4.88715		83.23	3.2697		83.15	3.59446	83.19	2.98051	83.21	8.19537		83.21	6.98337	83.23	3.06493		83.22	4.14974	83.23	1.09398
	83.37	6.73413	83.41	7.05153	83.43	5.55058			83.35	8.2723	83.39	5.86725	83.4	7.69129		83.43	5.5175		83.43	2.87091		83.35	5.148	83.39	4.02658	83.41	8.08033		83.41	5.52503	83.42	3.43928		83.42	7.54005	83.42	2.74587
	83.56	5.78395	83.61	5.53491	83.63	7.24038			83.54	7.47203	83.58	5.78113	83.61	6.36532		83.63	6.16889		83.64	2.08527		83.55	3.2011	83.59	5.96765	83.6	9.48025		83.62	4.61077	83.63	4.38885		83.61	7.78036	83.63	1.53011
	83.75	6.60744	83.8	6.38719	83.82	7.63346			83.77	6.52559	83.8	5.25412	83.82	7.40029		83.82	5.83632		83.84	3.09801		83.75	4.8184	83.78	4.9657	83.8	8.47143		83.81	6.57083	83.82	3.74594		83.81	5.19946	83.83	2.57872
	83.96	5.3934	84	4.94638	84.02	7.09025			83.94	6.9069	83.99	3.09155	84.01	5.44194		84.02	6.01732		84.04	1.7361		83.95	6.09982	83.99	3.02821	84.02	9.7434		84.02	5.64331	84.03	3.83629		84.01	7.33826	84.03	3.04828
	84.14	6.72807	84.2	4.93002	84.21	6.24905			84.15	7.12937	84.19	5.22859	84.2	7.22931		84.21	5.00899		84.23	4.28268		84.14	4.79786	84.19	1.24261	84.21	11.9022		84.22	4.37059	84.23	4.5316		84.21	5.25592	84.23	2.70817
	84.35	7.03247	84.4	4.71059	84.42	7.47427			84.36	6.29331	84.4	5.27992	84.42	9.14806		84.42	6.69901		84.43	1.82048		84.35	4.26583	84.39	2.34337	84.41	9.09355		84.41	5.94517	84.43	3.99204		84.41	7.6238	84.43	0.745572
	84.55	5.59385	84.61	5.48981	84.62	7.45041			84.56	6.53157	84.59	4.86225	84.61	7.58674		84.63	6.39375		84.64	2.80882		84.55	5.0278	84.59	3.9259	84.61	9.34095		84.6	4.69382	84.63	3.75374		84.61	8.7078	84.63	1.73337
	84.77	7.41447	84.81	5.96811	84.82	5.28921			84.74	8.16243	84.79	5.7066	84.8	6.93439		84.82	5.13369		84.83	2.28347		84.75	5.84608	84.78	4.2419	84.81	8.43417		84.81	5.37351	84.83	4.49452		84.82	8.58099	84.83	3.08715
	84.97	5.18668	85	5.57649	85.03	4.84878			84.96	6.49211	84.98	5.54519	85.02	6.57807		85.02	5.47627		85.04	3.53117		84.94	5.49626	84.98	1.08646	85.01	9.46399		85.01	4.61657	85.03	4.51875		85.02	6.05416	85.03	1.05322
	85.18	5.46557	85.21	8.10435	85.23	6.28168			85.15	7.47063	85.19	3.51779	85.2	6.91407		85.23	5.06964		85.25	2.81517		85.16	6.87553	85.19	4.44316	85.21	7.91314		85.22	5.40673	85.23	2.33014		85.22	8.00724	85.23	0.863179
	85.35	4.88654	85.4	4.78055	85.42	5.2894			85.36	5.54035	85.39	3.67788	85.4	8.28653		85.42	4.90998		85.43	2.0635		85.35	3.41423	85.39	3.54692	85.41	8.8034		85.42	5.66548	85.43	3.78943		85.41	5.27354	85.43	3.44951
	85.56	6.34201	85.6	6.16956	85.62	4.24114			85.54	6.22519	85.59	5.63663	85.6	5.57662		85.61	6.08251		85.63	-0.22742		85.54	4.34327	85.58	3.35275	85.6	9.83895		85.61	5.0844	85.62	4.91102		85.61	7.89848	85.63	1.26561
	85.76	5.78672	85.81	5.03659	85.82	4.95795			85.74	5.88858	85.79	5.41809	85.81	6.7573		85.82	5.54867		85.83	0.8809		85.75	2.89523	85.79	5.10877	85.81	8.13758		85.82	5.48799	85.83	5.02736		85.81	7.53895	85.83	2.31831
	85.95	7.9836	86	4.51517	86.02	6.4591			85.96	6.04922	86	4.30354	86.01	6.53112		86.02	5.97359		86.03	2.23172		85.96	5.70319	86	5.15442	86.01	7.22403		86.02	5.37777	86.04	4.0622		86	6.01627	86.02	2.04075
	86.15	6.29172	86.21	6.36776	86.22	5.80573			86.14	8.63892	86.19	4.81926	86.21	7.81824		86.23	4.61008		86.23	2.64069		86.16	5.05718	86.19	1.11568	86.21	7.91989		86.22	4.18922	86.23	4.70321		86.22	5.56231	86.23	1.41429
	86.37	7.08508	86.41	6.32551	86.43	7.24995			86.35	6.8834	86.39	5.18261	86.42	8.07761		86.42	5.43166		86.44	2.30161		86.35	5.13455	86.39	6.27218	86.41	8.13448		86.41	5.60106	86.43	3.30918		86.42	5.22508	86.42	1.39518
	86.55	7.10313	86.6	3.06041	86.61	6.01246			86.54	6.33789	86.59	4.9576	86.61	6.71843		86.62	4.36952		86.64	1.96076		86.55	4.17353	86.59	3.13716	86.6	8.4411		86.62	5.50162	86.64	6.7146		86.63	5.74527	86.63	3.57972
	86.75	7.00589	86.79	6.38866	86.81	7.0666			86.75	7.04116	86.78	5.05873	86.8	7.44601		86.82	4.93676		86.84	1.87363		86.75	4.69732	86.79	2.51669	86.81	7.76252		86.81	4.02022	86.82	3.27995		86.81	8.22531	86.83	1.59261
	86.94	5.69948	87	3.88979	87.01	8.07421			86.95	6.95947	86.98	3.79021	87	6.35598		87.02	4.9069		87.04	3.18419		86.94	5.17683	86.98	1.43294	87.02	7.6756		87.02	4.60061	87.03	4.41907		87.02	3.24898	87.03	1.88546
	87.15	7.03673	87.21	6.47836	87.22	9.24833			87.15	8.14302	87.19	4.65346	87.21	8.76676		87.22	6.21316		87.23	2.8179		87.14	4.83116	87.19	2.98796	87.21	9.74988		87.22	5.96936	87.22	4.76362		87.21	4.20812	87.23	1.41808
	87.35	5.99781	87.4	6.45782	87.41	6.14148			87.35	5.57803	87.39	6.5709	87.42	6.48336		87.42	5.20077		87.43	0.83702		87.37	6.71528	87.39	4.0859	87.41	7.09998		87.42	5.83104	87.43	3.79553		87.41	4.80834	87.43	1.53306
	87.56	5.47699	87.61	5.14799	87.62	6.03354			87.57	7.27678	87.59	3.59626	87.61	6.82979		87.63	6.53219		87.63	1.55686		87.55	4.14541	87.59	3.69575	87.61	9.28007		87.62	4.01316	87.63	3.69897		87.62	3.61026	87.63	1.52142
	87.76	7.98068	87.82	5.56582	87.83	4.5238			87.75	6.89867	87.78	4.89117	87.81	8.12061		87.82	3.77344		87.84	0.14364		87.76	3.42893	87.79	3.66102	87.81	8.21668		87.82	5.30907	87.83	3.06414		87.81	6.61034	87.83	1.92979
	87.95	6.72776	88.01	5.69122	88.03	7.32081			87.96	8.39086	87.99	4.20127	88.01	8.59225		88.03	6.55331		88.05	2.02034		87.95	4.65547	87.99	3.19073	88.01	8.3585		88.01	5.51141	88.02	4.43299		88.03	7.44007	88.03	1.31519
	88.17	5.2964	88.21	5.74721	88.23	5.06148			88.13	6.50543	88.17	4.30479	88.2	8.40589		88.22	5.0895		88.23	3.39988		88.14	4.63916	88.19	4.11972	88.2	9.7914		88.21	5.25803	88.22	4.04751		88.22	4.05588	88.23	1.51119
	88.35	7.18409	88.41	5.91357	88.43	5.98024			88.36	5.75742	88.39	4.48839	88.4	6.4437		88.41	5.85908		88.43	2.00714		88.36	4.22881	88.39	2.59947	88.4	6.20728		88.41	4.39925	88.43	4.17588		88.41	6.33112	88.43	1.51881
	88.56	6.01182	88.61	6.33081	88.62	6.17319			88.55	7.73252	88.59	4.43285	88.61	6.43828		88.62	5.8945		88.63	1.00545		88.54	5.33368	88.58	3.80818	88.61	8.02622		88.63	6.18619	88.63	3.20426		88.62	5.72324	88.63	3.05586
	88.74	6.66014	88.79	6.604	88.81	5.1334			88.74	6.63624	88.78	6.18212	88.8	7.06456		88.82	4.12848		88.83	2.46435		88.76	5.09759	88.79	0.38201	88.8	7.40722		88.82	5.80753	88.83	5.20112		88.81	8.51762	88.83	1.29672
	88.94	4.5596	89.01	5.16845	89.02	7.45757			88.94	5.69484	88.99	4.42869	89.02	7.20059		89.02	4.871		89.03	2.21785		88.96	5.12593	88.99	4.87604	89.01	6.10257		89.02	5.03372	89.03	4.88095		89.02	6.22298	89.02	1.7478
	89.16	6.20754	89.21	4.62735	89.23	8.84352			89.17	7.17392	89.19	5.37603	89.22	6.88291		89.22	4.2079		89.23	1.60679		89.15	3.67604	89.2	3.58132	89.21	7.41882		89.22	6.61442	89.23	4.87231		89.22	6.28086	89.23	1.60683
	89.36	5.25296	89.4	5.31446	89.43	6.01493			89.36	5.74391	89.4	3.46312	89.42	5.48758		89.43	5.26247		89.43	0.99368		89.36	4.98728	89.4	3.69496	89.41	8.49989		89.41	5.7061	89.43	3.26573		89.42	7.84672	89.43	2.00053
	89.55	6.18421	89.61	6.10597	89.63	7.38612			89.54	6.22325	89.58	2.86749	89.61	6.92106		89.63	5.73344		89.64	0.65096		89.55	2.90534	89.58	2.40265	89.6	8.49527		89.62	5.21691	89.64	3.58529		89.63	8.26881	89.63	2.03755
	89.76	6.80955	89.8	6.34024	89.83	6.20449			89.75	5.96557	89.79	4.39329	89.8	7.15998		89.82	4.66506		89.84	1.28194		89.74	4.58031	89.79	3.17457	89.81	8.32051		89.82	5.58675	89.82	3.29197		89.82	6.43276	89.83	1.9422
	89.96	5.88558	90.01	5.59903	90.03	5.87168			89.96	6.25468	90	4.2378	90.02	6.50772		90.01	5.20555		90.03	1.96358		89.95	5.18271	89.99	5.08365	90	8.84052		90.02	6.22285	90.02	4.65847		90.02	7.10504	90.03	0.550847

## Sheet: 8OG w U,I,A,C,8OG
	AS2-20							AS2-22						AS2-23			AS2-39																		AS2-42
	8:2 (8-oxoG:G)							8:3 (8-oxoG:U)						8:3 (8-oxoG:U)			8:7 (8OG:8OG)					8:4 (8OG:A)					8:5 (8OG:C)			8:6 (8OG:I)					8:4 (8OG:A)			8:6 (8OG:I)
	T	CD	T	CD	T	CD		T	CD	T	CD	T	CD	T	CD		T	CD	T	CD		T	CD	T	CD		T	CD		T	CD	T	CD		T	CD		T	CD
	20	12.1206	20	32.8612				20.01	19.1091	20	20.6579	19.78	12.9851	19.75	13.6719		20	21.4767	20	20.1753		20.02	18.1268	20.02	17.9353		20	19.1622		20.02	23.8851	20.02	21.0033		19.98	21.1903		20.01	20.4566
	20.1	10.9472	20.09	33.0442				20.13	19.8139	20.14	20.7399	20.16	14.3157	20.18	12.6288		20.15	22.8925	20.17	21.2409		20.09	17.4063	20.11	18.6865		20.19	18.9821		20.08	23.0693	20.09	21.2588		20.15	24.6195		20.11	21.161
	20.33	12.6129	20.32	35.9463				20.35	20.9831	20.35	20.6633	20.35	13.5885	20.36	14.0765		20.36	20.9016	20.39	18.3105		20.38	15.9452	20.39	19.2812		20.41	19.1081		20.33	22.2266	20.37	20.5197		20.35	23.1174		20.35	20.4461
	20.57	12.5541	20.55	33.7382				20.6	19.6568	20.61	19.9402	20.55	13.5621	20.56	13.3902		20.56	22.4836	20.58	20.2657		20.6	16.5262	20.62	18.1488		20.6	19.9935		20.55	22.2021	20.59	21.8112		20.59	25.5273		20.57	20.7276
	20.79	11.8969	20.75	35.3966				20.8	20.1765	20.81	22.1068	20.81	13.3281	20.82	12.697		20.75	24.3325	20.77	20.5828		20.81	17.7449	20.82	18.1118		20.79	19.502		20.74	22.0796	20.8	21.49		20.81	24.3001		20.75	21.8846
	20.99	12.7097	20.94	35.7604				21.02	19.9663	21.02	20.4982	21.01	14.9238	21.03	13.8052		20.94	23.3335	20.96	19.471		21.02	17.7478	21.03	19.2678		20.98	19.5941		20.94	22.8667	21.01	20.878		21	23.7125		20.95	20.5182
	21.19	12.2411	21.14	34.694				21.22	19.6747	21.22	22.9819	21.21	13.1279	21.22	13.4122		21.15	23.9336	21.17	19.4638		21.21	17.1589	21.22	19.2777		21.18	19.2813		21.14	21.9711	21.2	21.1761		21.22	23.2568		21.15	20.7646
	21.39	12.4099	21.34	34.7024				21.41	18.5647	21.43	21.6847	21.41	13.2763	21.42	13.0056		21.37	23.7029	21.38	19.6373		21.41	16.9886	21.42	18.6191		21.39	19.6518		21.34	24.0482	21.4	21.1401		21.42	24.9082		21.35	21.0939
	21.59	11.5719	21.54	33.7183				21.61	19.1038	21.63	21.2227	21.62	13.1653	21.62	13.3564		21.58	23.7131	21.6	19.3332		21.62	17.3752	21.63	18.2702		21.62	17.9189		21.54	23.0704	21.61	20.933		21.61	22.4376		21.54	21.7404
	21.79	11.4453	21.74	33.248				21.81	20.5942	21.82	20.5706	21.82	12.0657	21.83	13.7382		21.79	22.7563	21.8	19.6174		21.82	15.9425	21.83	20.546		21.82	18.8615		21.75	21.6985	21.8	19.7536		21.81	25.3029		21.75	20.6546
	21.99	13.6857	21.94	33.1603				22.02	19.6285	22.03	21.1425	22.01	13.4094	22.02	12.9558		21.99	23.4708	22	19.3397		22.01	17.1809	22.03	20.1492		22.01	19.8156		21.94	22.8883	22	20.0388		22.02	21.9012		21.94	20.405
	22.19	12.1288	22.15	33.3708				22.21	18.7371	22.22	20.5891	22.22	12.4565	22.23	12.8068		22.2	23.2226	22.22	18.821		22.21	16.0533	22.22	17.9042		22.22	20.0882		22.15	22.9566	22.2	22.0362		22.22	23.5552		22.15	21.0552
	22.39	12.4807	22.34	35.04				22.41	19.9917	22.42	21.1591	22.42	13.8861	22.43	12.2782		22.4	21.91	22.41	18.5307		22.41	17.2035	22.42	18.1865		22.42	18.5036		22.34	21.8804	22.4	20.7699		22.42	24.4461		22.35	19.9242
	22.59	12.3452	22.53	33.6532				22.63	19.3283	22.62	20.4206	22.61	12.7295	22.62	13.827		22.59	22.4829	22.6	18.9551		22.61	16.5536	22.62	18.8106		22.62	18.4588		22.55	23.3508	22.61	20.2754		22.63	23.5871		22.56	20.2255
	22.79	12.8103	22.75	34.5071				22.82	20.4168	22.83	20.9446	22.82	12.787	22.83	13.9025		22.8	22.3944	22.81	19.7337		22.82	17.0331	22.82	18.1776		22.82	18.1386		22.75	22.996	22.81	21.0806		22.82	21.8218		22.75	18.9786
	22.99	13.9178	22.94	33.8033				23.01	21.0119	23.03	21.7493	23.02	12.0788	23.03	13.0412		22.99	21.4153	23.01	20.4599		23.03	16.8999	23.03	19.2584		23.02	19.6371		22.93	23.6321	23.01	19.5754		23.02	24.1423		22.95	20.4958
	23.2	10.9716	23.15	34.6939				23.21	20.643	23.22	20.7533	23.21	12.8692	23.23	12.6305		23.2	24.107	23.2	19.3798		23.23	18.5357	23.22	19.3559		23.21	20.696		23.15	21.4565	23.21	21.5545		23.22	24.1171		23.14	20.4625
	23.39	13.0774	23.35	35.8859				23.41	18.9691	23.42	19.4116	23.41	12.5115	23.42	14.0065		23.39	21.2502	23.41	19.3257		23.42	17.2227	23.43	18.8536		23.43	19.2515		23.34	22.2426	23.4	21.6017		23.42	23.5188		23.36	20.0835
	23.59	11.3383	23.54	33.444				23.61	20.4121	23.62	20.5273	23.61	13.0986	23.62	12.86		23.59	21.4145	23.61	20.7936		23.62	16.2539	23.63	19.4501		23.63	18.7607		23.55	24.8599	23.6	20.6708		23.61	21.6103		23.56	21.4434
	23.79	11.622	23.74	32.7564				23.81	19.9679	23.82	21.0847	23.81	13.4056	23.82	13.2044		23.8	23.3323	23.81	20.3856		23.82	18.0542	23.83	17.401		23.82	19.0098		23.75	23.0696	23.81	22.2484		23.82	23.2557		23.76	19.9231
	24	13.0802	23.94	32.8211				24.03	18.8611	24.03	20.1259	24.02	13.4028	24.02	13.6279		24	23.3611	24	19.2119		24.02	17.0456	24.03	19.0827		24.02	19.0451		23.95	22.6541	24.01	19.9124		24.01	25.3446		23.96	19.8301
	24.19	13.928	24.15	32.9239				24.22	19.3756	24.22	20.8221	24.23	13.7408	24.23	14.0596		24.2	21.1447	24.2	19.0722		24.22	17.0166	24.23	20.3621		24.22	20.3631		24.15	22.4234	24.21	20.4633		24.22	23.0953		24.16	20.5992
	24.39	11.3307	24.35	33.4294				24.42	20.0325	24.42	20.6985	24.43	13.052	24.42	11.8259		24.4	24.0743	24.4	17.1411		24.42	16.8612	24.42	18.9146		24.42	20.0318		24.35	23.04	24.41	18.9213		24.43	25.6434		24.35	21.1927
	24.59	11.4074	24.54	31.814				24.63	19.1639	24.63	21.0823	24.62	13.7421	24.63	13.8793		24.6	23.1003	24.62	19.0214		24.63	17.4198	24.63	19.3092		24.63	18.6982		24.55	22.1479	24.61	21.9807		24.62	24.1207		24.56	20.8852
	24.79	11.6515	24.75	35.5198				24.81	19.4932	24.82	19.851	24.82	12.7654	24.83	13.0752		24.8	22.9501	24.81	19.9789		24.82	17.1876	24.84	17.8101		24.83	18.5244		24.74	22.6456	24.81	20.7755		24.82	23.8506		24.76	20.2615
	24.99	11.8462	24.95	32.2659				25.02	20.3396	25.03	20.8285	25.02	12.7179	25.03	12.0934		25	23.7108	25.01	19.591		25.02	16.9901	25.03	17.8971		25.03	18.1001		24.95	22.0498	25	20.5271		25.02	22.9397		24.96	20.2373
	25.19	12.176	25.14	33.9033				25.22	18.9359	25.23	21.1818	25.22	13.0548	25.23	13.1394		25.2	21.9719	25.22	19.1378		25.22	16.6196	25.23	16.7922		25.23	19.9337		25.16	22.3921	25.21	19.9861		25.22	23.1297		25.15	20.1262
	25.39	11.6102	25.35	32.1541				25.42	19.4529	25.42	20.5093	25.41	13.3307	25.42	12.6023		25.4	25.1602	25.4	18.2828		25.42	17.0237	25.43	19.047		25.42	19.2241		25.34	22.3246	25.41	19.9075		25.42	24.9052		25.34	19.9736
	25.59	13.0981	25.54	33.2549				25.63	19.1573	25.62	20.6635	25.62	12.9524	25.63	12.2533		25.6	22.4173	25.6	19.724		25.61	16.7652	25.62	18.5539		25.62	18.4387		25.55	21.1959	25.61	19.5772		25.61	21.1251		25.56	19.5672
	25.79	11.7752	25.75	31.3192				25.82	19.41	25.83	19.5376	25.83	12.1463	25.82	12.9376		25.8	22.7971	25.82	18.8575		25.82	17.8137	25.82	18.8831		25.83	19.5149		25.75	22.1528	25.81	21.9317		25.82	22.6247		25.75	19.6742
	26	12.0579	25.95	33.0279				26.02	18.2992	26.03	20.6387	26.02	13.4474	26.03	13.2488		25.99	22.3104	26.01	20.3493		26.01	17.3483	26.02	18.569		26.02	18.8574		25.95	20.9572	26.01	20.0073		26.02	21.7929		25.96	20.4994
	26.19	12.4996	26.14	31.7315				26.22	19.1864	26.23	19.1574	26.22	14.2894	26.23	12.7763		26.19	22.41	26.21	18.3999		26.22	16.3075	26.23	19.3471		26.23	19.8007		26.15	21.6638	26.2	21.5486		26.22	24.3124		26.17	19.7185
	26.39	11.7191	26.34	32.5858				26.42	18.5393	26.43	21.0779	26.42	11.9519	26.43	14.2381		26.39	23.2914	26.41	18.58		26.42	17.8633	26.43	18.6649		26.43	19.0497		26.34	21.0915	26.41	21.1951		26.42	21.9367		26.36	20.581
	26.59	12.5625	26.54	32.8279				26.61	18.2385	26.62	19.6664	26.62	11.8086	26.63	11.5769		26.6	23.603	26.62	20.4046		26.62	16.2462	26.63	18.6377		26.63	18.883		26.54	23.109	26.6	20.0754		26.62	21.8235		26.56	20.9133
	26.79	13.0127	26.74	33.2283				26.82	19.2629	26.82	19.4571	26.82	12.3364	26.83	12.3735		26.8	22.8518	26.81	20.8801		26.82	16.0233	26.84	17.7751		26.82	19.7383		26.74	22.0665	26.81	21.4132		26.82	24.3322		26.75	19.9414
	27	13.1712	26.95	34.3073				27.03	18.8709	27.03	20.1323	27.02	12.9932	27.03	12.9452		27	23.3675	27.01	19.2198		27.02	17.5431	27.03	18.2824		27.02	20.7252		26.94	21.1412	27.02	20.6084		27.03	23.6061		26.95	19.7389
	27.19	11.8779	27.16	31.9343				27.22	19.2945	27.22	18.2192	27.22	13.5793	27.23	13.113		27.2	24.3017	27.22	21.8366		27.23	15.3943	27.23	18.1612		27.23	18.243		27.18	23.4436	27.24	20.5373		27.21	24.8307		27.16	19.8853
	27.39	11.3397	27.34	32.8303				27.43	18.6937	27.43	19.6003	27.42	12.8286	27.43	12.2953		27.4	22.7213	27.42	19.535		27.42	15.7388	27.42	18.7396		27.43	18.7602		27.34	23.0467	27.4	20.6697		27.42	22.8586		27.36	20.1399
	27.59	10.7594	27.54	33.7827				27.62	19.8333	27.63	18.7692	27.62	12.8323	27.62	13.0772		27.59	23.0478	27.6	20.8197		27.62	16.4465	27.62	18.2126		27.62	19.7382		27.55	23.1392	27.61	20.6652		27.62	22.7662		27.56	18.8188
	27.79	11.773	27.74	30.7554				27.82	17.775	27.83	20.1526	27.82	13.7849	27.82	13.2866		27.8	22.7907	27.81	19.7196		27.82	15.9417	27.83	17.6703		27.83	17.7875		27.75	21.201	27.81	20.8259		27.83	23.7432		27.75	19.5437
	27.99	11.4983	27.94	31.1985				28.02	17.3435	28.03	19.805	28.02	12.6672	28.04	12.4423		28	23.9282	28.02	19.9246		28.02	18.6436	28.03	17.9707		28.03	20.6585		27.95	20.7941	28.01	21.6818		28.02	25.283		27.97	19.2589
	28.19	11.6117	28.15	31.4199				28.22	17.9141	28.23	20.1244	28.22	14.0086	28.24	12.2813		28.2	22.236	28.21	18.3148		28.22	17.3235	28.23	18.8515		28.23	19.1288		28.15	21.0519	28.21	21.3338		28.22	22.9831		28.15	20.5714
	28.4	12.5638	28.35	32.3287				28.42	20.0617	28.43	20.2673	28.42	11.1676	28.43	12.4201		28.4	22.1166	28.41	18.8692		28.41	16.5858	28.43	17.5971		28.43	20.0451		28.36	21.3104	28.4	20.9247		28.42	23.6765		28.35	18.9752
	28.59	11.6024	28.55	32.7112				28.62	19.0831	28.62	18.8482	28.62	12.4581	28.64	12.9401		28.6	21.9952	28.61	17.65		28.61	15.7632	28.62	17.5316		28.62	19.4163		28.55	20.7252	28.6	21.2145		28.62	20.4871		28.55	18.7734
	28.79	11.9578	28.75	30.1571				28.82	18.2181	28.83	20.548	28.82	11.7228	28.83	12.6616		28.79	21.7434	28.82	17.9929		28.81	18.0984	28.82	18.4535		28.82	20.5264		28.74	21.3965	28.8	21.0798		28.82	22.0378		28.74	18.8366
	29	11.6071	28.94	34.6872				29.03	18.6292	29.03	21.1618	29.02	11.6651	29.03	12.0695		29	23.2896	29.02	18.8463		29.02	16.4856	29.03	17.5303		29.03	19.3487		28.96	22.0494	29.02	20.3797		29.02	22.1753		28.95	19.5673
	29.19	12.1195	29.14	35.056				29.21	18.3643	29.23	19.7312	29.22	11.8989	29.22	12.945		29.2	22.5776	29.22	19.5908		29.22	16.8064	29.23	18.4558		29.23	17.8104		29.14	21.4926	29.22	20.85		29.22	24.136		29.16	19.5635
	29.39	11.0127	29.34	32.9844				29.42	18.3036	29.43	19.5426	29.42	11.6548	29.43	12.7398		29.39	22.8143	29.41	19.2485		29.43	16.8221	29.43	18.4672		29.43	20.1967		29.38	21.2112	29.41	20.765		29.42	23.0113		29.36	19.5194
	29.59	11.9514	29.55	32.474				29.62	18.7369	29.63	18.3692	29.62	11.9603	29.62	13.1911		29.6	22.1455	29.61	18.8294		29.63	17.5669	29.63	18.8831		29.63	18.3865		29.56	21.5053	29.61	21.0909		29.62	23.9275		29.57	19.9186
	29.79	13.2744	29.74	33.1354				29.81	18.1841	29.82	19.7324	29.82	12.949	29.83	12.1121		29.8	22.175	29.8	19.299		29.82	16.6109	29.83	17.0682		29.82	16.1213		29.75	22.9398	29.81	21.1391		29.82	21.8854		29.75	19.4726
	29.99	12.0479	29.95	32.9499				30.02	18.5812	30.02	20.4725	30.02	12.9741	30.04	12.125		30	22.3874	30	17.414		30.01	18.5325	30.03	17.0123		30.02	20.1775		29.95	21.5264	30	20.6663		30.02	25.1828		29.96	18.5594
	30.2	11.2971	30.15	33.6402				30.22	19.0395	30.23	19.0538	30.22	13.4194	30.23	12.7408		30.2	20.751	30.21	18.4087		30.22	17.1799	30.23	18.8419		30.23	18.2754		30.15	22.3831	30.21	20.7749		30.21	23.9166		30.15	18.4824
	30.39	11.724	30.35	30.6617				30.43	18.716	30.43	18.9617	30.41	14.0792	30.43	13.0665		30.4	23.1121	30.42	19.0781		30.42	17.6044	30.42	17.9579		30.43	17.9265		30.35	21.102	30.41	20.3669		30.41	22.751		30.35	19.3721
	30.59	12.3032	30.56	31.406				30.63	18.5368	30.62	18.5754	30.61	12.2179	30.63	12.5322		30.6	22.6126	30.62	20.0354		30.62	16.2289	30.63	17.5173		30.63	17.8125		30.54	21.197	30.61	20.7106		30.62	22.2142		30.55	20.2312
	30.8	12.2696	30.75	33.5597				30.82	18.596	30.84	19.2924	30.82	12.498	30.83	12.5254		30.8	22.3783	30.82	19.748		30.83	16.3336	30.83	18.7693		30.83	18.6866		30.74	21.5717	30.81	22.689		30.82	24.5906		30.76	20.482
	30.99	13.0591	30.95	31.1691				31.02	18.7091	31.03	19.1452	31.03	13.0585	31.03	12.0415		31	23.1762	31.02	18.9772		31.02	16.189	31.02	18.1225		31.03	18.7476		30.95	21.091	31.01	19.7371		31.02	22.3608		30.96	18.2635
	31.2	12.7163	31.16	30.2773				31.22	18.2594	31.24	19.2857	31.22	11.2229	31.23	10.9461		31.2	23.256	31.21	19.2864		31.22	15.9469	31.24	17.926		31.23	17.3374		31.14	21.936	31.21	20.225		31.23	23.8377		31.16	18.7243
	31.39	11.8327	31.34	31.8185				31.42	19.8024	31.43	18.4727	31.42	12.2399	31.43	13.1259		31.4	22.7387	31.41	18.1465		31.42	16.3149	31.44	17.3631		31.42	18.5312		31.35	22.6831	31.4	21.0803		31.43	23.0077		31.35	20.5466
	31.6	12.1547	31.55	32.1696				31.61	18.5375	31.62	16.8853	31.62	11.0964	31.64	12.2717		31.6	21.0233	31.61	19.7095		31.62	16.1936	31.63	17.9716		31.62	19.879		31.54	20.1066	31.61	20.1252		31.63	22.9543		31.55	19.5467
	31.79	12.0456	31.75	30.7807				31.82	18.6585	31.83	18.857	31.82	11.4276	31.83	12.6584		31.8	22.1817	31.82	19.9126		31.81	18.0974	31.82	18.2011		31.83	18.3143		31.75	21.5133	31.8	20.927		31.83	22.5734		31.75	18.8221
	31.99	11.0401	31.94	31.9549				32.03	19.1384	32.03	18.5766	32.02	11.2206	32.03	11.8216		32	20.6813	32.01	19.5612		32.02	17.4216	32.03	19.8516		32.02	18.6244		31.95	22.2531	32.01	19.0936		32.02	21.8135		31.96	19.1668
	32.19	11.2808	32.15	32.7101				32.23	18.6306	32.23	19.9494	32.22	11.1904	32.23	11.8159		32.2	22.6713	32.22	18.2127		32.23	15.7627	32.23	16.9866		32.23	17.2984		32.14	21.7589	32.21	20.4923		32.22	25.9401		32.16	19.0909
	32.39	12.6977	32.34	31.9207				32.42	18.8803	32.43	18.3633	32.42	11.9969	32.43	12.6865		32.4	21.7049	32.41	19.1822		32.42	16.6628	32.43	18.2446		32.43	19.0704		32.33	22.4351	32.41	21.3127		32.42	24.8484		32.35	19.2162
	32.59	12.1483	32.56	31.4011				32.62	18.3873	32.63	18.0062	32.63	10.7568	32.63	11.5375		32.6	21.4847	32.62	19.5664		32.62	15.9005	32.64	17.6629		32.63	17.973		32.56	21.7087	32.61	20.139		32.62	23.7336		32.54	20.3507
	32.79	10.6876	32.73	31.7565				32.81	18.5229	32.82	18.478	32.82	11.4274	32.82	11.8686		32.79	21.9884	32.8	19.0043		32.81	16.5361	32.83	18.3675		32.81	19.0232		32.74	22.758	32.79	20.7186		32.82	25.6034		32.75	18.855
	32.98	11.3886	32.95	31.5505				33.02	18.9202	33.03	20.06	33.02	12.7477	33.04	12.8062		33	22.3123	33.01	19.2445		33.02	15.9945	33.03	18.2275		33.02	18.0742		32.95	22.2133	33	20.7322		33.02	21.9967		32.93	18.8382
	33.2	11.954	33.15	30.8996				33.22	17.5963	33.23	16.8448	33.22	11.6779	33.23	11.8003		33.2	22.8258	33.21	18.6903		33.21	16.9242	33.22	18.6652		33.23	17.5903		33.14	22.3401	33.2	20.9809		33.23	25.6976		33.14	19.0247
	33.39	11.9587	33.33	32.245				33.42	18.2473	33.42	19.6413	33.42	11.0156	33.43	12.7731		33.4	22.1251	33.42	19.9681		33.42	17.2414	33.43	17.409		33.43	19.5906		33.36	22.3833	33.41	20.5245		33.43	23.4463		33.35	18.796
	33.6	11.477	33.55	30.0714				33.62	17.5126	33.63	18.1243	33.62	12.2138	33.63	11.9563		33.6	21.6328	33.61	20.2338		33.62	18.8017	33.63	17.4151		33.63	19.1523		33.56	21.5807	33.62	20.9818		33.62	23.5619		33.54	18.5777
	33.78	12.5485	33.75	33.2039				33.81	18.2409	33.82	18.5714	33.8	11.9963	33.81	11.6608		33.79	23.0131	33.81	18.5723		33.81	16.4988	33.82	18.0589		33.82	16.779		33.74	20.6762	33.8	20.1115		33.81	22.9127		33.75	18.7214
	33.99	11.5605	33.94	30.3213				34.02	18.3448	34.03	17.9202	34.02	11.2693	34.02	12.7878		34	21.8657	34.01	17.2533		34.02	17.6395	34.03	18.4637		34.02	17.7553		33.94	21.6312	34.01	20.6915		34.02	23.2441		33.95	17.0164
	34.2	11.4334	34.14	32.8152				34.22	18.0108	34.23	18.011	34.22	11.2555	34.23	12.881		34.2	21.1525	34.21	19.3396		34.23	15.6794	34.23	17.6126		34.22	19.6449		34.15	21.2644	34.21	21.5452		34.22	24.7535		34.15	20.0258
	34.39	10.2789	34.35	29.5458				34.42	17.3789	34.43	18.1874	34.42	11.8727	34.43	13.0962		34.4	22.0003	34.4	18.5885		34.42	17.5013	34.43	17.3418		34.42	16.8927		34.35	21.0607	34.4	20.3997		34.43	24.0849		34.36	19.0417
	34.6	11.9159	34.56	33.2448				34.62	16.3721	34.64	17.7616	34.62	12.5907	34.63	11.8965		34.6	22.6458	34.61	19.4665		34.62	17.0354	34.63	17.1072		34.61	17.8708		34.56	21.2917	34.6	19.7604		34.62	23.8512		34.55	19.3838
	34.79	10.4517	34.75	29.9807				34.81	18.0232	34.83	19.8523	34.82	10.6937	34.83	10.3213		34.8	20.2626	34.83	19.3557		34.82	16.712	34.83	17.8021		34.83	18.7033		34.74	22.6898	34.81	19.8464		34.82	23.0709		34.76	19.7206
	35	11.3622	34.95	30.9747				35.01	17.2842	35.02	18.8554	35.01	11.475	35.02	12.219		35	24.033	35.01	19.5551		35.01	16.9249	35.02	17.6709		35.03	19.262		34.94	20.4899	35	19.6313		35.02	22.9337		34.95	18.4682
	35.19	11.9931	35.15	29.3961				35.22	15.4777	35.23	18.03	35.22	12.7481	35.23	12.4779		35.2	21.2577	35.22	18.8898		35.23	17.5199	35.24	18.7153		35.22	19.0488		35.15	19.3267	35.21	21.1428		35.22	24.7298		35.17	18.3865
	35.39	11.1053	35.35	29.3908				35.42	17.6022	35.43	18.4047	35.42	11.4048	35.43	11.6718		35.4	21.3849	35.41	19.6352		35.42	16.5852	35.43	18.4756		35.43	19.2671		35.33	22.0734	35.41	20.3439		35.41	20.6348		35.36	19.9628
	35.6	11.2138	35.56	29.8131				35.62	18.1868	35.62	19.3187	35.62	13.4046	35.62	11.6287		35.6	20.5453	35.61	19.7274		35.62	17.2832	35.62	18.1198		35.63	16.9346		35.54	20.4885	35.61	20.8949		35.62	24.0414		35.56	19.1974
	35.8	10.5302	35.75	30.8259				35.82	15.965	35.83	19.441	35.82	10.8608	35.82	11.301		35.8	20.7697	35.81	18.4446		35.82	16.5756	35.83	18.7073		35.83	17.0921		35.75	22.036	35.8	19.1627		35.82	22.4488		35.76	20.268
	35.99	10.9091	35.94	29.4271				36.01	17.5882	36.03	19.087	36.02	11.1706	36.03	11.397		36.01	20.0261	36.01	18.9596		36.02	16.2767	36.03	18.52		36.03	17.3035		35.94	21.6983	36	19.2016		36.02	24.3664		35.96	19.8133
	36.19	11.9141	36.15	29.5047				36.22	16.2758	36.23	18.2142	36.22	11.6166	36.23	12.8344		36.2	23.1437	36.22	18.8054		36.23	16.4865	36.24	17.6956		36.23	17.956		36.14	22.1801	36.21	20.1368		36.22	25.251		36.15	19.1474
	36.39	10.3607	36.34	31.8029				36.42	17.5236	36.42	18.4341	36.42	11.3078	36.43	12.211		36.39	22.2363	36.41	17.2498		36.42	17.202	36.43	16.8201		36.43	18.3249		36.35	21.1137	36.41	20.956		36.42	26.3687		36.34	18.7912
	36.6	11.5268	36.54	30.5643				36.62	16.1456	36.63	18.1765	36.63	12.0273	36.63	12.3622		36.6	20.2689	36.62	17.4909		36.62	16.6245	36.63	17.8377		36.63	18.7307		36.55	21.6127	36.61	20.2073		36.61	23.8768		36.54	19.8944
	36.8	12.1485	36.76	29.6744				36.82	17.0006	36.83	17.8176	36.83	10.6867	36.83	11.5196		36.8	21.3301	36.82	17.05		36.83	16.7051	36.83	16.7038		36.83	19.8974		36.75	22.0604	36.81	20.5002		36.82	20.7997		36.75	19.886
	36.99	8.98573	36.95	29.4778				37.03	18.8635	37.03	18.6564	37.02	11.3892	37.03	11.6443		37	20.1698	37.02	20.1277		37.02	17.0922	37.03	18.0886		37.03	17.2292		36.94	21.6479	37.01	19.5763		37.02	22.104		36.95	18.9303
	37.19	11.6854	37.15	28.6102				37.22	16.3794	37.24	19.2495	37.22	11.9453	37.22	13.7891		37.2	21.1271	37.21	17.4959		37.22	17.4424	37.24	17.9797		37.23	18.883		37.15	21.1205	37.2	21.3679		37.23	23.1666		37.14	18.4925
	37.39	11.1035	37.34	30.2384				37.42	16.2879	37.43	17.5459	37.42	10.4685	37.43	11.5039		37.4	20.8783	37.41	19.195		37.42	16.2132	37.43	17.126		37.43	17.7908		37.35	21.9892	37.4	21.6989		37.42	21.8218		37.34	20.1848
	37.59	11.1302	37.55	31.4601				37.61	17.6817	37.62	18.341	37.62	9.67081	37.63	11.6724		37.6	19.5763	37.61	18.0831		37.62	16.6743	37.63	17.2469		37.62	17.3538		37.55	20.4241	37.61	19.6616		37.62	22.3125		37.56	19.3187
	37.8	10.9986	37.74	28.7929				37.82	17.8175	37.83	17.3198	37.83	10.8665	37.84	11.9461		37.8	21.7735	37.81	18.8334		37.82	17.0069	37.83	18.1147		37.83	18.8213		37.75	21.0873	37.81	20.2902		37.82	23.5522		37.75	19.088
	37.99	11.1514	37.95	30.8429				38.02	17.7448	38.03	16.9831	38.02	11.7757	38.03	11.7533		38	22.5508	38.02	17.5284		38.02	15.7689	38.03	17.1729		38.03	19.2322		37.94	20.3387	38.01	18.7534		38.01	24.5265		37.95	17.6568
	38.19	12.0519	38.14	29.4593				38.22	17.4325	38.22	16.9876	38.22	11.4924	38.23	11.4028		38.2	20.6918	38.22	18.7751		38.23	16.9639	38.23	17.8159		38.23	17.796		38.15	21.53	38.21	19.0935		38.22	23.2333		38.14	19.4421
	38.39	11.1926	38.34	28.3219				38.42	17.055	38.43	18.6479	38.42	10.7972	38.43	10.9997		38.41	21.7719	38.42	18.1247		38.42	16.2598	38.44	17.6073		38.43	19.6363		38.33	20.488	38.4	19.6179		38.42	24.0035		38.34	19.1628
	38.6	10.7206	38.55	30.5009				38.62	16.6815	38.63	17.7839	38.62	11.7839	38.63	10.6133		38.6	20.2796	38.61	18.9101		38.62	16.863	38.63	18.4274		38.63	16.891		38.55	20.1049	38.61	19.6109		38.62	21.8313		38.55	18.8041
	38.79	10.6453	38.76	27.3733				38.82	17.7923	38.83	18.2006	38.82	11.1371	38.83	11.6535		38.8	21.7962	38.82	18.1659		38.82	17.176	38.83	18.2887		38.83	20.7886		38.76	21.5434	38.8	20.7526		38.82	23.3596		38.74	16.7687
	39	11.3236	38.95	28.6743				39.02	15.5491	39.03	16.0657	39.02	10.7521	39.03	11.3812		39	21.8455	39.01	16.6882		39.01	15.8932	39.03	17.6984		39.03	19.3369		38.95	19.0787	39	18.5476		39.02	21.5302		38.94	18.7103
	39.19	11.5629	39.15	29.562				39.22	16.3634	39.23	17.7746	39.22	10.8872	39.23	10.8813		39.21	21.8867	39.21	18.3367		39.22	17.0298	39.23	18.0269		39.23	18.4225		39.16	20.5955	39.21	19.9294		39.22	23.2354		39.15	19.7358
	39.39	11.5282	39.34	28.9549				39.42	16.0367	39.43	18.5172	39.42	10.9915	39.43	11.5071		39.4	21.8243	39.41	17.4659		39.41	16.3336	39.42	17.163		39.42	18.1064		39.34	21.0735	39.41	19.8668		39.42	24.3822		39.35	19.1299
	39.6	11.2608	39.54	30.2834				39.62	15.5489	39.62	15.9226	39.62	11.8838	39.63	12.2645		39.6	21.5096	39.61	17.4862		39.63	16.7894	39.63	17.644		39.62	18.3152		39.54	21.4903	39.61	20.5348		39.63	23.5085		39.56	19.6563
	39.8	11.5096	39.75	31.1254				39.83	16.5577	39.83	17.7092	39.83	11.0868	39.83	11.2525		39.8	21.7073	39.82	18.6559		39.82	17.3039	39.82	17.2623		39.83	18.3738		39.74	21.2698	39.81	20.2789		39.82	23.2287		39.74	18.1631
	39.99	10.7031	39.95	28.4033				40.03	15.7368	40.03	16.2974	40.03	11.1128	40.03	12.0987		40	19.9918	40.01	18.1735		40.03	16.4966	40.03	17.404		40.02	17.2318		39.95	21.3745	40.01	19.5009		40.02	22.885		39.96	19.7122
	40.19	10.126	40.14	29.0566				40.22	15.6227	40.23	16.4724	40.22	11.0926	40.22	11.5873		40.2	21.6999	40.21	20.3184		40.22	16.8151	40.23	16.7587		40.23	17.3447		40.14	21.7442	40.21	18.0482		40.22	22.3649		40.16	19.9519
	40.39	11.2607	40.34	27.6059				40.42	15.6909	40.43	17.1524	40.42	10.3446	40.43	11.4388		40.4	21.9423	40.41	18.0238		40.42	17.4117	40.43	17.4943		40.43	16.799		40.34	21.1078	40.4	20.785		40.41	22.5811		40.36	18.3718
	40.59	11.212	40.54	27.9957				40.61	16.0783	40.62	16.4395	40.61	10.373	40.63	10.2673		40.6	20.8437	40.61	19.0517		40.62	17.9006	40.63	17.7853		40.63	19.3481		40.54	18.5391	40.61	17.8914		40.61	22.2333		40.56	17.2988
	40.8	10.8335	40.75	30.6152				40.82	15.2672	40.83	17.5694	40.81	10.8022	40.82	11.5679		40.8	20.7057	40.81	18.4045		40.82	16.7411	40.83	16.5151		40.82	18.4183		40.74	21.7601	40.82	19.2973		40.83	23.7709		40.76	19.1257
	40.99	11.1584	40.94	29.0053				41.02	15.2151	41.03	16.0943	41.01	10.3143	41.03	12.2215		41	19.4829	41.01	18.1883		41.02	16.0785	41.03	15.5305		41.02	17.9446		40.95	19.5878	41.01	20.1788		41.02	23.0987		40.95	18.4914
	41.2	11.1674	41.15	28.0519				41.22	16.176	41.23	17.8682	41.22	9.26705	41.23	10.7259		41.19	21.1256	41.22	19.0075		41.23	15.4246	41.23	17.0515		41.23	19.2726		41.15	21.0009	41.21	19.0865		41.22	24.9469		41.16	19.1368
	41.4	11.088	41.35	28.7979				41.42	16.0402	41.42	16.1839	41.42	10.7089	41.42	10.3349		41.4	20.0731	41.41	18.4339		41.42	18.1857	41.42	16.3237		41.42	18.985		41.34	21.2684	41.41	21.4232		41.42	23.6775		41.35	19.2334
	41.6	9.69799	41.54	28.7668				41.62	16.2586	41.63	17.9494	41.62	10.6717	41.63	12.178		41.6	21.3774	41.62	17.3632		41.62	18.0542	41.64	18.8504		41.63	15.4272		41.55	21.1534	41.6	19.4365		41.62	25.0871		41.54	19.1269
	41.8	11.249	41.75	28.5879				41.82	16.402	41.83	17.8084	41.82	10.7862	41.82	10.8085		41.8	21.2488	41.82	18.0267		41.82	18.1164	41.83	17.0471		41.83	18.5926		41.76	20.0338	41.8	19.3287		41.82	23.499		41.74	19.9003
	42	11.2988	41.95	26.8474				42.01	17.1204	42.03	17.6809	42.02	10.4658	42.03	11.4673		42.01	20.6742	42.01	18.0119		42.02	17.1778	42.03	17.2336		42.03	18.509		41.94	20.6635	42	19.3666		42.02	21.2965		41.94	18.5062
	42.2	9.95951	42.15	28.7406				42.22	16.8424	42.23	18.0075	42.22	10.9924	42.24	11.1151		42.2	21.6779	42.21	18.9694		42.21	16.3254	42.22	16.4621		42.22	18.9473		42.14	20.3263	42.2	19.2571		42.22	22.3399		42.16	19.7059
	42.39	10.8269	42.34	30.2963				42.42	16.9447	42.43	17.8998	42.42	9.88999	42.43	10.9213		42.4	20.2154	42.41	18.347		42.42	16.9812	42.43	17.5644		42.42	15.8062		42.35	20.5775	42.42	18.4876		42.42	22.0793		42.36	18.6079
	42.6	9.50278	42.55	30.3465				42.62	16.1335	42.63	17.2823	42.61	9.66015	42.62	10.6202		42.6	20.9762	42.62	15.9481		42.62	17.6968	42.63	17.207		42.62	15.525		42.56	20.5241	42.61	20.0796		42.62	21.9824		42.55	18.538
	42.8	11.6327	42.74	28.2817				42.82	14.3323	42.83	15.9182	42.82	10.4234	42.83	11.5169		42.79	21.1273	42.81	18.7867		42.82	17.4281	42.84	17.3145		42.83	18.7796		42.76	21.537	42.81	19.7726		42.82	21.556		42.76	18.2872
	42.99	11.6483	42.95	28.3969				43.02	15.7642	43.02	15.9194	43.03	9.92437	43.03	10.6725		43	20.7193	43.02	17.7808		43.02	16.0226	43.03	17.6454		43.03	16.4578		42.95	20.2961	43.01	18.9958		43.02	22.5759		42.95	18.9291
	43.19	9.74726	43.16	28.1596				43.21	14.5847	43.23	16.5083	43.23	9.6512	43.23	9.8161		43.2	21.3298	43.21	17.8594		43.22	16.2009	43.23	16.631		43.22	18.2612		43.16	23.0059	43.21	18.6947		43.21	21.4015		43.16	18.0343
	43.39	12.1808	43.35	29.724				43.42	15.4873	43.43	16.1343	43.42	9.9001	43.42	9.6293		43.4	21.5248	43.4	19.5421		43.41	15.3831	43.42	17.8654		43.42	21.1325		43.35	19.5945	43.4	19.8784		43.42	22.8095		43.36	18.3186
	43.59	8.9176	43.55	29.4961				43.62	14.9306	43.63	16.7692	43.63	10.5254	43.63	10.2856		43.6	21.2622	43.62	19.8313		43.61	16.7744	43.63	17.1747		43.63	18.7899		43.55	19.3459	43.6	19.2636		43.61	22.4167		43.55	17.8599
	43.8	10.3545	43.75	30.3867				43.81	15.2936	43.82	16.1134	43.82	9.54423	43.83	10.2573		43.8	19.9864	43.82	18.1919		43.81	16.4555	43.82	16.6356		43.83	18.6002		43.75	20.2915	43.81	18.727		43.82	22.5025		43.74	19.4306
	43.99	10.0449	43.95	26.5864				44.03	14.8845	44.03	16.0847	44.02	10.0087	44.04	11.0388		44	20.5025	44.01	17.9802		44.02	16.7945	44.02	18.0167		44.02	18.0819		43.96	20.094	44.01	18.5835		44.02	25.3138		43.95	18.7526
	44.2	10.1521	44.14	29.2765				44.22	16.4633	44.23	15.2667	44.22	9.68454	44.23	9.40166		44.2	20.4464	44.21	16.951		44.23	17.3302	44.23	16.9472		44.23	16.5632		44.16	20.2221	44.21	20.1587		44.22	20.8465		44.15	18.6431
	44.39	10.8179	44.36	29.0264				44.42	14.7863	44.42	16.0203	44.42	9.56905	44.43	11.3112		44.4	20.9445	44.42	18.2224		44.42	16.3654	44.43	16.9259		44.43	19.2946		44.35	19.0409	44.41	18.3551		44.41	23.596		44.35	18.0232
	44.59	10.7246	44.56	28.0404				44.62	16.6543	44.63	16.4461	44.62	10.0149	44.62	9.65304		44.6	21.8187	44.61	17.9443		44.62	16.0105	44.63	16.7629		44.62	19.2254		44.55	20.4578	44.6	19.7781		44.61	23.3377		44.54	19.5442
	44.8	10.2038	44.75	25.571				44.82	14.7937	44.83	14.3477	44.82	9.24204	44.83	10.1131		44.8	19.434	44.8	17.3119		44.82	16.4878	44.83	14.8821		44.81	17.3228		44.76	20.0422	44.81	20.1647		44.81	23.1046		44.75	18.4242
	44.99	11.1618	44.95	28.6528				45.02	16.0176	45.03	15.162	45.02	9.31269	45.03	10.7243		45	20.7754	45.02	18.8305		45.02	16.4599	45.03	16.7031		45.02	15.7142		44.95	19.1893	45	19.1029		45.02	21.6041		44.96	17.7645
	45.19	9.96698	45.15	28.6039				45.22	14.9258	45.22	13.7976	45.22	10.1956	45.23	10.7377		45.2	20.2559	45.21	18.6952		45.22	16.6732	45.22	16.3535		45.22	17.2095		45.14	19.503	45.21	18.7927		45.22	23.3504		45.16	19.0552
	45.39	10.6462	45.34	27.2882				45.41	15.3895	45.42	15.1472	45.42	8.93607	45.44	10.2145		45.41	21.9253	45.41	18.4958		45.42	17.6271	45.43	17.6314		45.43	16.3613		45.34	19.9545	45.41	19.4175		45.42	22.7037		45.36	18.0612
	45.6	10.2844	45.55	27.8051				45.62	16.1244	45.62	15.5079	45.62	9.53239	45.63	10.9432		45.61	20.3084	45.62	18.5055		45.63	16.6231	45.63	16.7212		45.63	17.4926		45.55	21.0894	45.61	18.4936		45.62	23.6754		45.56	18.6894
	45.79	10.8766	45.75	29.1491				45.82	13.7978	45.82	16.2141	45.81	10.3449	45.82	8.51669		45.8	19.3864	45.81	17.913		45.82	17.5186	45.83	15.7203		45.82	17.4054		45.76	20.627	45.81	19.6738		45.82	21.8873		45.75	18.4761
	46	10.972	45.94	28.4198				46.02	16.3765	46.02	16.6384	46.02	10.4964	46.02	8.65785		46	19.4411	46.01	17.632		46.02	16.9124	46.04	16.4071		46.03	17.886		45.94	21.832	46.01	19.5017		46.02	21.2786		45.96	18.1661
	46.19	9.69961	46.16	27.7277				46.22	15.6489	46.23	15.3194	46.22	8.24517	46.23	8.41179		46.2	21.1332	46.21	18.0187		46.22	17.8785	46.23	17.4036		46.22	15.5984		46.15	19.3012	46.21	20.3067		46.22	21.0224		46.15	17.9965
	46.4	9.12785	46.34	26.2054				46.42	14.0814	46.43	15.396	46.42	9.69333	46.42	10.4933		46.4	18.9259	46.42	19.5884		46.42	17.5208	46.43	16.2551		46.43	19.3933		46.34	21.4807	46.4	18.9131		46.42	21.4446		46.35	18.4949
	46.6	10.681	46.54	28.0426				46.62	13.902	46.63	14.0874	46.63	9.01191	46.62	10.076		46.61	20.4606	46.61	17.7844		46.62	16.7171	46.63	16.1182		46.62	18.7459		46.55	19.1257	46.61	17.4348		46.62	22.7225		46.55	18.4574
	46.8	9.35337	46.76	27.1196				46.82	15.0349	46.83	15.355	46.82	8.96556	46.84	11.5017		46.8	20.57	46.82	18.1125		46.82	16.2457	46.83	17.9376		46.82	17.5027		46.76	20.4785	46.82	19.501		46.83	20.8899		46.78	18.1401
	46.99	9.98539	46.95	26.7617				47.02	13.6126	47.03	15.129	47.02	9.58035	47.03	10.2018		47	17.8331	47.02	17.3417		47.02	16.1713	47.02	18.0116		47.03	15.3529		46.94	20.1278	47.01	17.8533		47.02	21.6821		46.95	18.4394
	47.19	9.69873	47.14	26.1327				47.23	13.8788	47.23	14.2429	47.21	10.846	47.22	9.40936		47.21	21.1472	47.22	18.3837		47.22	16.8038	47.23	17.15		47.23	18.5855		47.16	19.9063	47.21	18.8134		47.22	21.8609		47.15	18.1079
	47.39	10.7521	47.35	27.2224				47.42	15.0351	47.42	14.844	47.42	9.60154	47.42	8.04914		47.4	20.9343	47.41	19.8482		47.43	16.963	47.43	16.5072		47.43	16.2865		47.36	19.9692	47.41	19.5984		47.42	22.0569		47.34	18.1305
	47.59	9.91899	47.55	24.3704				47.63	14.7868	47.63	15.4537	47.62	8.96937	47.63	7.78344		47.6	20.4002	47.61	17.3395		47.62	16.684	47.63	16.8626		47.63	15.614		47.54	19.5872	47.6	19.558		47.61	21.4701		47.57	17.772
	47.8	9.01903	47.75	26.4428				47.82	15.7151	47.83	16.0706	47.82	8.71731	47.82	9.03039		47.81	19.7251	47.81	19.7651		47.82	15.8432	47.83	16.2011		47.82	15.7775		47.74	18.8938	47.8	20.4128		47.82	22.1361		47.76	18.301
	48	9.79259	47.95	25.6743				48.01	14.7548	48.03	15.017	48.03	8.44367	48.03	9.33559		48.01	18.9841	48.01	18.0939		48.03	16.5036	48.04	15.6139		48.02	13.059		47.95	19.5089	48.02	20.0533		48.02	21.7665		47.95	18.2457
	48.19	10.1523	48.14	29.1421				48.21	13.2959	48.22	14.9873	48.22	8.9872	48.24	9.42613		48.2	19.8585	48.21	16.5548		48.21	17.0533	48.22	17.7899		48.22	17.1708		48.15	19.478	48.2	18.1372		48.22	20.0526		48.16	17.7878
	48.39	8.48711	48.35	25.9848				48.42	13.956	48.43	15.4927	48.42	8.68866	48.43	9.69937		48.4	19.5946	48.42	18.5075		48.42	16.6824	48.43	17.2811		48.43	14.5856		48.35	19.1557	48.41	18.9185		48.42	22.1876		48.36	17.1099
	48.59	9.50498	48.55	27.3044				48.62	14.8738	48.62	15.4523	48.62	8.63704	48.64	11.1068		48.6	18.6844	48.62	16.5631		48.62	15.6954	48.62	16.2539		48.62	14.6522		48.53	20.1237	48.61	18.6643		48.62	23.466		48.54	18.4815
	48.79	8.79504	48.75	27.0385				48.82	14.4134	48.82	13.7531	48.81	8.75325	48.82	9.39006		48.8	18.9475	48.82	17.696		48.82	15.981	48.83	16.8064		48.83	17.7322		48.75	19.8419	48.81	18.9226		48.82	23.0202		48.75	17.3494
	48.99	9.5548	48.94	27.6357				49.03	12.7115	49.03	13.5198	49.02	7.76889	49.03	8.97968		49	19.6244	49.01	18.4564		49.02	15.3424	49.03	16.8153		49.03	17.3139		48.94	20.471	49	19.6876		49.02	21.9457		48.95	18.1029
	49.19	8.79913	49.16	29.0106				49.22	14.1438	49.23	14.2585	49.22	9.43194	49.23	9.1723		49.2	18.7895	49.21	15.3131		49.22	15.8364	49.23	15.0859		49.22	15.3388		49.14	19.7868	49.21	18.0655		49.22	21.2204		49.15	17.6181
	49.39	10.4316	49.35	24.7955				49.41	14.3811	49.43	14.2618	49.42	7.69074	49.43	10.1104		49.41	18.0651	49.41	18.4533		49.42	16.9751	49.43	15.9724		49.43	15.0531		49.35	19.5236	49.4	18.3245		49.42	22.0051		49.35	16.2319
	49.59	9.48174	49.54	26.6486				49.62	13.4967	49.63	14.2878	49.62	9.1271	49.62	8.65637		49.6	19.8285	49.61	15.611		49.62	15.9312	49.62	16.2019		49.62	16.3297		49.55	20.762	49.6	17.8689		49.63	22.4733		49.55	17.8581
	49.8	9.81223	49.75	28.5398				49.82	13.6442	49.83	13.3693	49.82	8.83898	49.83	10.0744		49.8	20.5307	49.81	16.1032		49.81	16.0192	49.82	16.0266		49.82	18.5322		49.74	19.3657	49.8	20.6052		49.82	20.7984		49.75	17.4811
	50	10.2404	49.95	28.2653				50.02	13.1154	50.03	14.5028	50.02	7.45547	50.03	9.49179		50	19.4249	50.02	15.7799		50.02	16.0096	50.03	16.5495		50.02	16.3374		49.95	18.2787	50.02	18.5125		50.03	21.9082		49.96	18.1286
	50.19	9.29128	50.15	26.3736				50.23	13.8907	50.23	14.8903	50.22	8.54024	50.23	8.56602		50.2	17.628	50.22	17.1128		50.22	16.6744	50.22	17.4554		50.22	13.9322		50.16	17.6153	50.21	19.0379		50.22	21.3304		50.17	17.8569
	50.39	9.76862	50.35	27.2751				50.42	14.3838	50.42	15.0875	50.42	8.10585	50.43	8.03391		50.4	17.8579	50.42	15.1815		50.42	16.1249	50.42	15.522		50.42	16.8057		50.33	20.6096	50.41	18.3954		50.42	21.2254		50.36	17.6282
	50.59	9.30779	50.56	25.2956				50.63	12.5484	50.63	14.4748	50.61	7.18785	50.62	9.02343		50.6	20.4001	50.61	16.9704		50.62	15.9569	50.64	16.24		50.63	16.3585		50.54	18.9646	50.61	17.9609		50.62	22.9677		50.55	17.4135
	50.79	9.43539	50.74	26.7335				50.83	13.3206	50.83	15.8835	50.82	8.43925	50.83	8.25222		50.8	18.5836	50.81	16.2331		50.82	15.5807	50.83	15.9265		50.83	18.2697		50.75	18.5107	50.81	16.8102		50.82	22.3781		50.74	16.23
	51	9.84315	50.95	26.7727				51.02	12.0707	51.03	13.986	51.02	8.63099	51.02	8.76963		51	19.5812	51.01	18.4397		51.02	14.4227	51.03	16.2209		51.02	16.789		50.95	19.0502	51	18.7038		51.01	19.5538		50.95	17.1788
	51.2	7.91556	51.16	28.2098				51.21	12.6916	51.22	14.0696	51.22	7.49921	51.23	9.68044		51.2	19.2565	51.21	16.3106		51.21	16.973	51.22	15.7255		51.22	12.6246		51.14	20.5207	51.2	17.2517		51.22	21.7454		51.15	17.8854
	51.39	9.84129	51.36	24.4284				51.42	13.9804	51.43	14.1759	51.42	6.89804	51.43	8.11638		51.4	18.4809	51.41	17.3048		51.42	16.5808	51.43	15.9653		51.42	16.4106		51.35	20.3874	51.41	18.3127		51.42	21.4128		51.34	17.2804
	51.6	10.2464	51.55	26.8882				51.62	11.9941	51.62	13.0117	51.62	9.37145	51.63	7.97511		51.6	16.1422	51.62	16.3596		51.62	16.0543	51.63	15.624		51.63	13.6891		51.55	17.9531	51.61	18.9181		51.62	21.0736		51.55	17.6043
	51.79	7.49059	51.75	23.7923				51.82	12.7271	51.82	12.8572	51.81	8.52109	51.83	7.84055		51.8	17.9428	51.82	16.1253		51.82	15.251	51.82	16.1169		51.83	17.6386		51.74	19.1466	51.81	16.1533		51.82	21.7748		51.74	17.0511
	51.99	9.41196	51.94	24.7124				52.02	12.9452	52.02	13.1043	52.01	8.31353	52.02	9.11318		52	18.0217	52.02	16.9043		52.02	16.4545	52.03	15.9377		52.02	19.9611		51.95	18.7938	52.01	17.7688		52.02	20.873		51.95	17.1775
	52.19	7.81508	52.16	25.6939				52.23	11.9566	52.23	14.4018	52.23	8.00215	52.23	7.16322		52.2	18.6756	52.21	15.8913		52.22	15.9488	52.23	16.3034		52.23	16.5686		52.16	20.2882	52.21	17.1178		52.22	21.3995		52.16	17.4302
	52.4	8.92694	52.35	23.6116				52.42	12.5682	52.43	13.5467	52.43	7.81715	52.43	7.82831		52.4	18.6503	52.4	15.7561		52.42	16.2782	52.44	16.4221		52.42	17.437		52.34	18.5858	52.41	18.8028		52.42	20.6884		52.36	16.0877
	52.6	7.97636	52.54	26.1372				52.61	12.1609	52.63	14.8267	52.63	8.33789	52.62	8.17845		52.6	18.4361	52.61	15.7398		52.61	15.9334	52.63	15.4146		52.62	17.6611		52.53	18.5876	52.61	17.3537		52.62	20.9325		52.55	15.8785
	52.8	8.62122	52.75	26.785				52.82	13.1419	52.83	13.8582	52.82	7.47018	52.83	7.16209		52.8	16.3651	52.82	16.96		52.82	16.3639	52.83	14.7214		52.82	13.9692		52.76	18.3639	52.81	17.9388		52.82	21.9376		52.74	16.7892
	53	7.90939	52.95	25.9059				53.03	12.4644	53.03	12.2323	53.01	6.01759	53.03	8.46986		53.01	17.7655	53.02	16.4318		53.02	15.6652	53.02	16.2494		53.03	17.7621		52.94	19.2085	53.01	17.2762		53.01	20.2801		52.95	16.9596
	53.19	8.32111	53.15	23.8971				53.22	12.2069	53.23	12.1097	53.22	7.6194	53.23	7.51564		53.2	16.6424	53.22	14.5045		53.22	14.7704	53.22	16.8248		53.23	13.4986		53.15	18.0777	53.21	17.8668		53.22	20.6876		53.17	16.9276
	53.39	9.94005	53.35	27.6165				53.42	12.2251	53.42	12.7479	53.41	8.22232	53.43	8.09416		53.4	16.9129	53.41	14.3824		53.42	15.8784	53.43	16.9494		53.43	19.9262		53.35	17.7744	53.42	17.3272		53.41	20.7773		53.38	17.9622
	53.59	9.21578	53.55	23.1105				53.62	10.9509	53.62	14.4652	53.62	7.68875	53.63	7.49614		53.6	19.0433	53.61	15.6241		53.62	16.5217	53.62	15.8252		53.62	15.1961		53.54	16.9629	53.6	17.6846		53.62	19.574		53.56	16.4106
	53.79	7.44126	53.76	23.1006				53.82	12.3344	53.83	12.3075	53.83	6.69418	53.83	8.00095		53.8	16.8838	53.81	15.412		53.82	15.4851	53.84	16.3917		53.82	16.5835		53.75	18.4456	53.81	16.859		53.83	22.3546		53.75	16.5917
	54	8.4695	53.95	24.5292				54.02	12.1057	54.03	12.4177	54.03	5.5575	54.03	7.27714		54	17.4755	54.01	14.4595		54.02	15.0846	54.04	15.3322		54.02	15.0153		53.95	17.9946	54.01	16.6664		54.02	21.3943		53.95	15.4712
	54.19	7.37564	54.15	24.3225				54.21	11.8264	54.23	12.5145	54.22	7.51694	54.22	8.07704		54.2	16.7567	54.21	13.8866		54.22	16.5338	54.23	14.6317		54.23	16.4859		54.15	17.1069	54.21	14.2754		54.22	19.8296		54.15	16.4904
	54.39	7.99691	54.34	25.442				54.41	13.2484	54.42	12.8817	54.42	6.92158	54.43	6.78031		54.4	16.411	54.41	13.7792		54.41	15.5171	54.42	14.6352		54.43	14.5502		54.35	15.9786	54.4	16.6965		54.42	20.2398		54.35	17.3775
	54.6	8.19421	54.54	21.8406				54.62	11.9274	54.62	12.7034	54.62	6.12594	54.64	8.44471		54.6	16.0997	54.61	13.4954		54.61	16.0265	54.62	14.8254		54.62	13.7645		54.54	17.721	54.61	16.7917		54.61	20.5341		54.57	16.6256
	54.8	7.69109	54.74	22.9064				54.82	11.3246	54.83	13.4698	54.82	7.72041	54.83	7.7505		54.8	17.3941	54.81	14.1752		54.81	15.6342	54.81	16.0714		54.82	16.2554		54.74	17.4725	54.8	17.1776		54.82	21.6051		54.76	17.2771
	55	8.20307	54.94	24.516				55.02	11.4852	55.02	14.0333	55.01	7.98687	55.03	8.79179		55	17.1142	55	16.7031		55.03	15.7098	55.03	15.8308		55.02	18.2496		54.93	17.5009	55.02	16.9971		55.02	18.5207		54.94	16.4953
	55.19	7.62467	55.15	25.2586				55.22	9.81381	55.23	11.8445	55.21	5.36459	55.22	7.40302		55.2	18.3352	55.21	13.1671		55.22	15.1625	55.22	15.0505		55.21	17.0696		55.15	18.4951	55.21	15.1883		55.22	22.9307		55.16	17.5269
	55.39	7.20129	55.33	23.9358				55.42	11.7554	55.43	11.4216	55.43	5.36008	55.43	7.97662		55.4	16.6353	55.42	12.8431		55.43	15.5534	55.42	15.9765		55.42	18.3924		55.35	16.89	55.41	15.9804		55.43	20.8271		55.35	15.4739
	55.59	7.05868	55.54	23.1084				55.61	11.5668	55.62	12.0362	55.62	6.40455	55.63	7.01412		55.61	15.0234	55.62	14.0829		55.62	15.4092	55.63	15.0587		55.63	14.3868		55.54	18.8332	55.6	16.7502		55.62	20.8191		55.55	15.9204
	55.8	8.58438	55.76	23.4109				55.81	10.6587	55.82	13.2994	55.82	6.87948	55.82	7.76467		55.8	14.6032	55.81	14.3146		55.82	14.4784	55.83	16.0104		55.83	14.5421		55.74	17.2433	55.81	16.0825		55.82	18.4752		55.75	16.7314
	56	6.67154	55.96	20.2117				56.02	11.9625	56.02	12.7673	56.02	7.15339	56.03	8.00112		56	16.0362	56.02	11.529		56.01	16.1397	56.03	15.7394		56.03	14.6187		55.94	16.9593	56	15.3087		56.01	19.6012		55.94	15.3239
	56.19	9.14174	56.14	24.854				56.23	12.2107	56.23	11.5566	56.22	6.33698	56.23	6.79904		56.21	15.3603	56.22	12.912		56.22	13.1936	56.23	15.8919		56.23	14.8152		56.16	18.0192	56.21	16.4494		56.22	20.2855		56.14	14.78
	56.4	7.17578	56.35	24.47				56.42	9.79984	56.43	11.0601	56.42	6.52596	56.43	6.77636		56.4	15.3135	56.41	14.2189		56.42	14.9699	56.43	15.7261		56.42	12.996		56.34	17.1072	56.41	15.4731		56.42	19.8756		56.36	16.1412
	56.59	8.14214	56.54	21.6635				56.62	8.75026	56.63	11.4789	56.61	6.20682	56.63	5.69871		56.6	15.093	56.61	13.2196		56.63	14.6423	56.63	13.871		56.62	13.9505		56.55	15.6378	56.61	14.7198		56.62	21.7047		56.55	15.1126
	56.8	7.50826	56.76	23.197				56.82	9.52212	56.83	10.3107	56.82	4.94285	56.83	6.67224		56.8	14.5695	56.82	12.8221		56.83	13.8675	56.82	13.7061		56.82	14.1046		56.74	16.6996	56.8	14.6466		56.82	18.4022		56.76	15.2897
	57	6.64655	56.95	22.8033				57.01	10.0756	57.02	9.95954	57.02	6.51388	57.03	7.2616		57	14.1566	57.02	13.4551		57.02	14.6435	57.03	16.4564		57.03	14.3737		56.95	16.6725	57.01	14.2376		57.02	19.3385		56.95	15.7295
	57.2	6.3529	57.16	21.4077				57.22	9.62724	57.23	12.6228	57.22	5.74551	57.23	6.66926		57.2	16.5782	57.21	12.4723		57.21	14.8922	57.23	15.277		57.23	11.7864		57.14	16.5689	57.2	15.5752		57.22	19.8947		57.15	15.9513
	57.4	6.65335	57.34	19.7148				57.42	10.1714	57.43	10.5161	57.43	5.39712	57.42	6.94727		57.4	15.3135	57.42	12.3146		57.42	15.7169	57.43	15.4475		57.44	13.6026		57.34	16.2244	57.4	14.7917		57.42	18.752		57.35	13.2711
	57.6	6.50477	57.54	22.8904				57.62	10.014	57.63	8.83573	57.62	5.96622	57.63	5.71396		57.6	14.4193	57.61	13.37		57.62	14.5355	57.63	14.3543		57.63	11.7925		57.56	16.747	57.61	14.1948		57.61	19.0801		57.56	15.2717
	57.8	8.06445	57.76	23.5342				57.82	9.59641	57.83	8.20165	57.82	4.16627	57.83	6.33681		57.8	13.911	57.81	11.2268		57.81	13.4639	57.82	14.0993		57.83	13.8239		57.75	15.8547	57.8	14.7158		57.82	18.8241		57.74	15.8931
	57.99	6.68224	57.95	20.5714				58.01	9.73428	58.03	13.3076	58.02	6.97933	58.03	6.76633		58	13.6231	58.01	11.0567		58.02	13.7875	58.03	14.1381		58.02	12.1793		57.94	16.0894	58.01	14.5558		58.03	16.699		57.95	15.6457
	58.19	5.16137	58.14	22.8282				58.22	8.76006	58.23	10.2714	58.21	4.8656	58.22	6.39557		58.2	14.7739	58.2	11.363		58.22	14.7808	58.23	14.6744		58.22	17.4948		58.15	16.4845	58.21	15.1129		58.22	18.7076		58.15	15.0089
	58.39	7.83086	58.35	22.205				58.41	9.7647	58.42	10.1822	58.42	2.75686	58.43	6.65165		58.4	14.9013	58.42	11.1767		58.42	14.7752	58.42	14.6296		58.42	7.57574		58.34	15.99	58.4	15.1176		58.42	20.3546		58.35	13.7802
	58.6	5.48912	58.55	20.7094				58.62	9.24779	58.63	9.40428	58.62	4.8413	58.62	7.21007		58.6	12.589	58.62	11.4251		58.62	12.3969	58.63	14.9458		58.63	12.1037		58.55	16.2821	58.61	13.9018		58.62	18.8055		58.54	14.9049
	58.8	7.56478	58.74	21.2642				58.83	9.71585	58.83	10.9376	58.83	3.833	58.83	5.35332		58.8	14.3132	58.82	11.4725		58.82	12.9162	58.84	14.0294		58.82	9.73796		58.75	15.1841	58.81	14.6524		58.81	18.0811		58.74	13.9248
	59	6.44824	58.95	23.2228				59.02	10.1567	59.02	11.5834	59.02	5.6629	59.02	5.37769		59	12.9468	59.01	12.3451		59.02	13.4835	59.03	14.4389		59.03	13.859		58.96	15.6006	59	13.5795		59.02	19.7528		58.94	14.3711
	59.19	7.15635	59.14	23.4707				59.23	9.81029	59.23	10.0574	59.22	4.95873	59.23	6.26033		59.2	12.3907	59.22	10.2643		59.21	13.9094	59.22	14.039		59.23	16.9923		59.14	15.4845	59.2	13.0271		59.22	19.2381		59.15	13.3536
	59.4	7.2338	59.35	20.4669				59.42	7.00991	59.43	8.89001	59.42	4.91607	59.44	5.16281		59.4	11.9438	59.41	10.1161		59.41	13.4171	59.42	13.4466		59.42	14.0303		59.34	14.8533	59.4	13.3059		59.43	18.796		59.36	12.1414
	59.59	6.46452	59.56	21.5648				59.61	10.3281	59.63	10.9734	59.61	5.45927	59.62	6.08509		59.6	13.8129	59.61	10.7115		59.62	13.7621	59.63	14.3952		59.62	14.3069		59.56	15.6926	59.62	13.2152		59.62	19.8325		59.57	12.8673
	59.8	6.22315	59.74	23.3434				59.81	8.4361	59.83	7.78102	59.82	5.98219	59.82	4.72822		59.81	11.732	59.81	10.7957		59.81	14.1009	59.83	12.9114		59.82	12.9649		59.75	14.8942	59.82	13.2771		59.81	19.2125		59.76	14.1641
	59.99	4.78339	59.94	22.421				60.01	7.50954	60.03	7.55115	60.02	3.60793	60.03	4.93621		60	13.3934	60.01	9.99767		60.02	14.1736	60.02	12.2187		60.02	16.91		59.95	15.5273	60.02	11.8853		60.02	17.5574		59.96	12.4309
	60.2	4.7747	60.14	20.1022				60.22	8.35233	60.23	8.24543	60.22	3.94196	60.22	5.18711		60.21	13.4604	60.21	12.1529		60.22	12.2736	60.22	12.0496		60.22	14.7066		60.15	14.2748	60.21	12.1396		60.21	18.2763		60.15	13.1065
	60.39	4.77569	60.35	17.2716				60.42	8.23487	60.42	9.24259	60.42	5.387	60.43	4.93075		60.41	11.0493	60.42	11.3074		60.43	13.8327	60.43	12.5415		60.43	14.4313		60.36	14.263	60.41	11.9449		60.42	18.2634		60.36	12.4633
	60.6	6.73812	60.54	19.8158				60.61	7.63601	60.62	8.87932	60.62	5.12155	60.63	5.70285		60.61	13.3551	60.62	10.5488		60.62	12.4411	60.63	14.6113		60.62	18.6994		60.54	13.4331	60.6	11.5521		60.62	17.5717		60.56	12.3449
	60.8	5.37688	60.74	20.5214				60.82	7.94865	60.82	8.45418	60.82	3.45024	60.83	5.3773		60.8	12.8095	60.81	11.9148		60.82	12.4994	60.84	13.6849		60.83	9.75316		60.74	13.0338	60.82	11.0937		60.83	18.3367		60.75	11.3132
	61	5.63398	60.94	18.5947				61.02	8.16621	61.03	8.44809	61.02	3.55936	61.03	6.09378		61	13.8015	61.02	10.6808		61.01	12.1253	61.02	12.8055		61.03	9.97478		60.94	13.5744	61	11.4626		61.02	16.1836		60.95	12.7168
	61.2	4.45317	61.15	18.6624				61.22	9.27348	61.23	8.58646	61.21	4.92237	61.22	5.16327		61.21	11.0889	61.22	9.86689		61.22	13.5076	61.23	13.5328		61.23	13.5382		61.14	12.9135	61.21	12.5301		61.22	18.4265		61.17	11.5037
	61.4	6.36969	61.34	20.7915				61.42	7.605	61.44	9.34601	61.41	4.58005	61.42	4.96701		61.4	9.86127	61.41	9.7695		61.42	13.2651	61.42	12.2391		61.42	9.68786		61.34	14.4196	61.41	12.2563		61.42	18.6185		61.35	12.4063
	61.6	4.38525	61.55	24.1841				61.61	9.85818	61.62	9.92021	61.62	4.59847	61.63	5.66016		61.61	11.3374	61.61	10.6122		61.62	13.4306	61.63	12.7693		61.62	13.8934		61.56	14.1707	61.61	9.70662		61.62	17.4464		61.57	12.0177
	61.8	4.77869	61.74	18.6071				61.81	8.91465	61.83	10.2324	61.82	3.59173	61.82	3.7858		61.8	11.991	61.82	9.90753		61.82	12.3029	61.83	11.4107		61.82	15.2863		61.73	11.5798	61.8	11.2637		61.82	17.9402		61.76	12.1398
	62	5.32204	61.95	20.8081				62.02	7.48558	62.03	8.93178	62.02	2.86734	62.02	4.29731		62	12.511	62.02	9.36917		62.03	13.76	62.03	12.977		62.03	11.8627		61.95	15.3883	62.01	11.1185		62.02	16.3964		61.96	12.7401
	62.19	3.96297	62.15	20.1615				62.22	6.85213	62.22	7.20074	62.22	2.94487	62.23	4.53317		62.2	10.8843	62.21	9.46306		62.22	12.3447	62.23	12.3307		62.23	11.848		62.15	13.9152	62.2	11.7513		62.23	17.6771		62.16	11.1636
	62.39	4.79172	62.35	19.6352				62.42	5.55365	62.44	9.83915	62.42	3.15485	62.43	5.08541		62.41	11.1341	62.41	10.175		62.43	11.3459	62.44	11.0675		62.43	13.1179		62.34	12.3102	62.41	10.3721		62.43	16.0477		62.35	10.9109
	62.6	4.86741	62.55	20.7679				62.62	7.10036	62.63	9.00214	62.62	3.37375	62.63	5.85364		62.61	12.897	62.62	10.3121		62.62	12.6286	62.63	12.2785		62.62	11.0023		62.55	13.0063	62.61	11.7071		62.62	16.8204		62.55	11.0749
	62.79	3.26168	62.74	16.861				62.82	6.93776	62.83	9.13094	62.81	4.56707	62.82	5.17887		62.8	13.9511	62.81	8.16023		62.82	12.2169	62.83	11.7242		62.83	10.9332		62.74	13.5326	62.81	10.6701		62.82	16.8166		62.75	10.2566
	62.99	4.99918	62.93	18.0869				63.02	6.01908	63.03	8.99618	63.01	3.51643	63.02	4.76343		63	8.06971	63.01	10.0151		63.02	10.8649	63.02	11.762		63.03	10.7476		62.95	12.6805	63.01	10.9006		63.01	15.605		62.95	10.4992
	63.2	3.80019	63.14	18.5581				63.21	6.36054	63.23	7.64314	63.23	1.84405	63.23	5.50492		63.2	10.2767	63.21	9.65953		63.23	12.8491	63.22	12.6983		63.22	13.2145		63.13	12.8862	63.21	9.43953		63.22	15.8257		63.15	11.2651
	63.39	4.39748	63.35	19.1612				63.42	7.46567	63.42	8.584	63.43	4.12929	63.43	3.68586		63.4	13.7945	63.4	9.402		63.43	10.6101	63.43	9.47636		63.41	13.488		63.35	10.9662	63.4	9.44876		63.42	15.6648		63.35	10.8833
	63.6	3.30984	63.54	19.0365				63.62	7.18013	63.62	7.74528	63.62	3.74481	63.62	4.09832		63.61	11.2019	63.61	8.98203		63.62	11.1177	63.62	10.6294		63.63	11.9449		63.55	12.1417	63.61	7.99264		63.61	16.1733		63.54	10.7058
	63.79	4.86526	63.74	19.4795				63.82	6.61476	63.83	9.18459	63.82	1.97462	63.83	4.49928		63.8	9.73612	63.82	9.46027		63.82	12.6854	63.84	11.1437		63.82	8.44632		63.74	12.5048	63.81	8.93619		63.82	16.4557		63.76	10.0302
	64	4.20829	63.95	15.952				64.02	6.8231	64.02	9.35429	64.01	3.48255	64.03	3.18074		64	7.97702	64.01	9.6741		64.01	11.8559	64.03	11.8346		64.02	7.67227		63.94	11.8164	64	9.91191		64.03	13.8728		63.96	9.2948
	64.2	3.21367	64.15	17.4994				64.22	7.41502	64.23	6.99037	64.22	3.18904	64.23	3.93837		64.2	11.29	64.22	9.2461		64.22	10.1611	64.23	9.59758		64.23	9.97765		64.17	11.3855	64.21	10.5909		64.22	15.4129		64.17	11.1672
	64.39	2.51554	64.34	18.9442				64.42	7.42147	64.44	7.77743	64.42	3.10427	64.43	4.97696		64.41	10.0432	64.41	7.91417		64.42	10.7409	64.42	10.9865		64.43	9.23806		64.34	12.4081	64.41	9.69346		64.41	14.8102		64.36	9.56491
	64.59	4.04055	64.55	19.4026				64.61	6.18846	64.62	8.48978	64.61	3.31012	64.62	5.48849		64.6	11.5749	64.6	8.5619		64.6	10.6276	64.61	11.6928		64.62	8.05991		64.54	11.9519	64.6	8.78136		64.61	13.5181		64.56	11.7519
	64.8	5.5194	64.75	18.7738				64.82	7.21461	64.83	8.57278	64.82	4.67373	64.82	5.03129		64.8	11.2782	64.81	7.99093		64.82	11.0282	64.83	10.0611		64.82	6.66524		64.74	10.7613	64.81	10.9844		64.82	14.0946		64.77	8.6964
	65	4.69726	64.94	16.8525				65.02	6.65796	65.03	9.07464	65.02	4.38029	65.02	5.00329		65.01	9.6443	65.01	10.4104		65.02	10.4944	65.03	11.5286		65.02	11.7974		64.95	11.6696	65.01	9.42549		65.01	14.6452		64.96	11.3777
	65.2	3.65259	65.16	18.9962				65.22	7.43827	65.23	7.97226	65.22	2.65575	65.23	3.62949		65.2	10.806	65.23	9.19857		65.22	10.5318	65.24	11.0102		65.23	10.6698		65.14	11.4403	65.21	7.708		65.22	14.7089		65.16	10.1323
	65.4	3.50879	65.34	18.4622				65.42	6.08266	65.42	8.28271	65.42	3.64188	65.43	3.76751		65.4	11.1123	65.42	9.26514		65.42	10.4911	65.43	10.2367		65.43	7.90368		65.34	11.8209	65.4	8.59649		65.43	14.541		65.35	10.1825
	65.59	4.50949	65.55	17.6007				65.61	5.07707	65.61	7.59464	65.61	4.27843	65.62	3.46353		65.59	9.12358	65.61	9.25721		65.61	9.10767	65.62	10.4421		65.61	11.2393		65.56	11.5332	65.59	8.54299		65.61	13.6527		65.56	10.1762
	65.79	3.26318	65.74	19.2556				65.82	8.46996	65.84	7.21332	65.82	3.19817	65.83	4.97865		65.8	10.5746	65.83	7.74828		65.82	8.8345	65.82	10.9569		65.83	9.56381		65.74	11.6512	65.8	9.32585		65.82	14.2387		65.74	11.1141
	66	4.56406	65.94	17.5458				66.02	8.17113	66.04	9.68916	66.02	3.50036	66.03	5.17931		66.01	11.4629	66.01	9.73553		66.02	10.3948	66.03	9.09656		66.03	8.34574		65.95	11.7077	66.02	8.09799		66.02	12.186		65.95	7.62722
	66.19	3.32898	66.16	15.6079				66.22	6.26262	66.23	7.56649	66.22	3.44154	66.23	4.44964		66.2	11.4634	66.21	9.33013		66.21	10.0041	66.23	7.91185		66.23	8.1014		66.16	11.5667	66.22	8.21192		66.22	12.3718		66.15	8.87333
	66.39	4.20665	66.35	14.9405				66.41	5.03374	66.43	8.33522	66.43	3.3276	66.43	2.50104		66.4	11.1193	66.41	8.24262		66.42	9.69608	66.42	7.83778		66.42	6.34645		66.34	11.5751	66.41	7.51461		66.42	12.7981		66.34	8.74738
	66.59	3.53525	66.54	18.1658				66.6	6.80171	66.61	6.02067	66.62	3.88363	66.62	4.62978		66.6	12.608	66.6	9.29229		66.61	8.82751	66.61	8.83293		66.61	10.4163		66.55	10.5445	66.61	9.20669		66.61	12.5961		66.55	9.96154
	66.8	3.28392	66.75	17.8581				66.81	7.84824	66.82	6.93498	66.82	3.70038	66.83	4.1267		66.8	11.6544	66.81	9.17708		66.82	8.85126	66.83	7.63952		66.81	3.4248		66.77	10.1533	66.81	8.21288		66.82	13.7231		66.75	9.01338
	66.99	3.34403	66.95	16.3784				67.02	5.70243	67.02	8.92998	67.02	3.19047	67.03	5.079		67	10.0282	67.02	8.53325		67.02	8.12452	67.03	8.37876		67.02	9.13155		66.94	11.4352	67.01	7.39178		67.02	10.2247		66.95	9.92114
	67.2	4.39982	67.15	16.511				67.22	5.90783	67.22	7.75225	67.22	3.62318	67.23	3.33697		67.21	10.902	67.22	7.50615		67.22	8.32477	67.24	8.44959		67.23	9.85171		67.16	11.4819	67.21	8.72422		67.22	12.227		67.15	8.77136
	67.4	3.43058	67.34	18.4808				67.43	6.6522	67.43	7.62017	67.41	4.4794	67.42	4.3648		67.41	10.8356	67.42	9.62331		67.41	8.63259	67.42	10.4417		67.43	7.48443		67.35	9.7876	67.4	8.13578		67.41	11.759		67.35	9.53682
	67.59	2.94274	67.55	15.8213				67.62	4.70643	67.62	6.92512	67.61	3.03624	67.62	3.04417		67.6	10.7429	67.61	8.79716		67.61	8.53487	67.63	7.94161		67.62	10.5309		67.54	11.3685	67.62	8.50978		67.61	14.2084		67.54	8.59456
	67.8	4.51508	67.73	17.0293				67.82	5.66635	67.83	6.58662	67.82	3.09931	67.82	3.17588		67.8	11.244	67.81	10.2704		67.82	8.81969	67.82	8.27531		67.83	8.27239		67.74	10.6279	67.81	7.83183		67.82	9.33039		67.76	9.81247
	68	4.61105	67.95	18.9581				68.02	6.93428	68.03	7.5021	68.02	3.83157	68.03	3.49177		68	9.30699	68.01	6.70667		68.03	8.13701	68.02	7.491		68.02	9.28361		67.95	11.4423	68.01	6.70954		68.02	12.2677		67.96	9.88198
	68.2	2.94907	68.15	15.0093				68.21	8.00256	68.22	6.24565	68.22	1.51738	68.22	2.84911		68.21	9.15148	68.21	7.81329		68.22	9.29387	68.22	6.67581		68.23	7.19566		68.15	10.3141	68.21	8.25274		68.21	10.0588		68.15	8.11748
	68.4	3.88488	68.36	17.1027				68.42	4.9647	68.43	9.31082	68.42	3.17544	68.44	2.91545		68.4	10.2343	68.41	9.17287		68.42	9.06588	68.43	7.95589		68.41	7.0993		68.34	10.8686	68.41	7.55527		68.43	11.5841		68.36	10.1965
	68.6	4.07147	68.54	10.9129				68.62	5.84716	68.62	8.18535	68.62	1.75656	68.63	3.36202		68.6	11.1914	68.61	8.20973		68.62	7.72995	68.63	8.71962		68.62	10.1186		68.57	10.5696	68.61	7.03539		68.62	13.234		68.54	9.53734
	68.8	4.44054	68.74	16.2593				68.82	7.05519	68.82	7.76279	68.82	2.52182	68.83	3.18738		68.8	10.0375	68.81	7.79727		68.82	10.739	68.83	8.3967		68.83	5.25832		68.74	11.6181	68.79	5.87952		68.82	10.2797		68.76	9.2494
	68.99	4.09164	68.96	15.4075				69.02	8.49913	69.03	7.30455	69.01	4.27671	69.02	5.42625		69	10.2333	69.01	8.40821		69.01	9.79111	69.02	9.69718		69.03	8.67203		68.95	10.5959	69	8.0903		69.02	11.2734		68.94	9.53616
	69.2	4.83401	69.14	18.8563				69.22	5.50947	69.23	6.3726	69.22	3.20336	69.23	3.38353		69.2	9.75035	69.21	8.8824		69.22	9.66112	69.23	8.0339		69.23	7.94803		69.15	9.67827	69.22	7.96753		69.21	8.96566		69.14	9.23773
	69.4	3.73738	69.35	15.4916				69.42	6.91721	69.43	9.4621	69.43	2.69556	69.43	2.67181		69.4	9.16375	69.42	8.42647		69.42	8.4779	69.42	8.19737		69.43	4.28732		69.35	9.35323	69.41	7.46689		69.42	10.9418		69.35	8.17137
	69.59	3.71391	69.54	15.5643				69.62	5.15059	69.63	7.02937	69.63	2.74873	69.62	2.36088		69.61	9.75212	69.61	8.34981		69.62	8.57172	69.63	6.48886		69.63	7.22655		69.53	9.9546	69.61	8.45817		69.62	9.91903		69.54	7.93133
	69.8	2.05918	69.75	15.0988				69.83	7.24252	69.83	7.94214	69.82	3.36902	69.83	3.97279		69.8	8.78247	69.82	8.28721		69.82	7.0445	69.83	9.7562		69.83	6.91591		69.75	10.8133	69.81	6.42811		69.82	13.1564		69.74	8.00427
	70	2.888	69.96	14.5656				70.02	6.05679	70.02	7.47677	70.02	5.31078	70.03	4.25427		70	11.683	70.02	7.02382		70.02	7.66774	70.03	7.76097		70.02	6.69841		69.95	9.62087	70.01	8.37951		70.02	9.71151		69.96	9.81709
	70.19	2.01526	70.16	14.2717				70.22	8.99419	70.22	7.16392	70.22	3.87455	70.24	3.28523		70.2	10.9198	70.21	7.13528		70.21	9.23857	70.23	8.23584		70.22	10.0685		70.14	9.47817	70.2	7.03612		70.23	11.4094		70.15	9.0936
	70.4	3.38583	70.34	14.5507				70.42	8.43349	70.42	7.12554	70.42	3.84903	70.42	2.67991		70.4	11.2498	70.41	8.51716		70.41	8.13446	70.43	7.08396		70.43	2.86325		70.36	10.1099	70.41	8.59554		70.43	11.2731		70.37	8.34595
	70.59	2.63867	70.56	10.9559				70.62	6.08222	70.64	7.52832	70.63	2.83018	70.63	2.59924		70.6	9.99439	70.62	8.2568		70.61	8.56081	70.62	7.02807		70.63	4.19566		70.55	10.3433	70.6	9.03116		70.62	12.6309		70.56	10.0934
	70.79	2.64905	70.76	12.4961				70.82	6.37204	70.83	7.30094	70.82	4.84922	70.83	3.87999		70.8	10.5924	70.81	8.11876		70.81	7.84004	70.82	7.93049		70.82	4.96472		70.75	12.2544	70.8	7.85598		70.82	10.1833		70.76	8.84738
	70.99	2.98825	70.95	15.6233				71.02	6.11286	71.03	7.63141	71.02	3.24591	71.02	3.47873		71	9.52392	71.01	7.01805		71.02	7.99889	71.03	10.2375		71.02	9.50687		70.96	11.1299	71.02	8.33049		71.02	9.93292		70.96	8.20994
	71.2	3.98737	71.15	15.2304				71.21	5.80734	71.22	6.93105	71.22	3.57706	71.23	2.89461		71.21	12.0423	71.21	8.59294		71.22	7.19835	71.23	6.84448		71.22	7.34599		71.15	8.5511	71.22	8.92324		71.22	9.54649		71.16	9.033
	71.4	4.21697	71.35	14.2418				71.41	5.76222	71.42	8.13724	71.43	3.34486	71.43	4.07015		71.4	10.4636	71.41	8.07874		71.42	7.12905	71.42	7.84087		71.42	6.89196		71.35	8.82714	71.42	6.42104		71.41	9.31367		71.36	9.17259
	71.6	4.11573	71.56	15.4144				71.62	5.82287	71.63	6.44967	71.62	3.41601	71.63	3.01699		71.6	10.3939	71.62	8.30151		71.62	8.37359	71.63	8.39499		71.62	11.7726		71.55	11.2227	71.61	8.2889		71.61	9.77985		71.55	9.38711
	71.8	3.62816	71.75	15.6366				71.82	5.42856	71.83	8.02864	71.82	3.38468	71.83	3.12739		71.8	9.06759	71.82	8.24372		71.82	7.91109	71.83	6.20978		71.82	6.56449		71.75	8.96577	71.8	7.37855		71.82	9.68533		71.76	9.49682
	72	2.45923	71.94	13.456				72.02	5.59441	72.02	8.36048	72.01	4.06001	72.03	3.22443		72	10.1159	72.02	7.04692		72.02	7.70606	72.03	8.22985		72.02	5.51367		71.95	10.602	72.01	6.62171		72.02	9.32435		71.94	8.78105
	72.2	2.27386	72.15	14.3193				72.23	5.39449	72.23	8.10902	72.22	2.53603	72.23	2.98073		72.21	11.0389	72.21	7.65229		72.21	8.96773	72.23	7.6477		72.23	11.66		72.15	9.27172	72.21	6.71249		72.22	8.83051		72.15	7.75714
	72.4	1.81555	72.34	13.6823				72.43	5.48045	72.43	8.12848	72.41	3.58533	72.42	3.16002		72.41	8.28574	72.42	7.68662		72.42	8.81928	72.43	7.24646		72.43	5.1489		72.35	11.433	72.42	7.68958		72.42	7.81886		72.35	9.31677
	72.6	3.26267	72.55	13.2431				72.61	6.64341	72.63	6.77465	72.62	3.23795	72.62	3.82104		72.61	12.0416	72.61	7.00289		72.63	8.46884	72.63	7.43155		72.62	10.2524		72.54	7.89055	72.61	6.61225		72.63	10.7584		72.55	9.47508
	72.8	3.54206	72.75	15.0167				72.81	6.27939	72.82	8.20982	72.83	3.32634	72.82	3.73394		72.8	10.7201	72.81	6.81653		72.83	7.7378	72.83	7.28991		72.82	1.1774		72.75	11.1054	72.81	6.88215		72.83	10.0607		72.76	8.82651
	73	1.86818	72.94	14.6723				73.02	4.57249	73.03	6.95688	73.03	3.61335	73.03	3.81582		73	8.89602	73.02	8.13489		73.02	8.48066	73.02	7.85044		73.02	7.75629		72.95	10.3843	73.02	7.90294		73.02	10.4523		72.95	10.3096
	73.2	4.08282	73.15	13.4702				73.22	6.90022	73.22	7.09688	73.22	2.57433	73.23	3.65099		73.2	11.4546	73.21	6.92456		73.22	7.66441	73.24	7.50206		73.22	6.13152		73.15	8.84021	73.2	6.34953		73.22	11.578		73.15	8.59118
	73.4	3.55006	73.34	14.7554				73.43	6.84818	73.43	7.57287	73.42	3.81428	73.44	4.21752		73.4	8.51268	73.42	6.0518		73.41	7.13118	73.43	6.56514		73.42	2.64569		73.34	9.36875	73.4	6.27779		73.42	10.0312		73.37	9.74656
	73.6	3.745	73.55	13.0431				73.62	7.5609	73.63	7.0877	73.62	1.62523	73.63	1.71306		73.6	11.1945	73.62	8.61778		73.61	8.22661	73.63	5.93459		73.63	4.71572		73.56	8.1505	73.6	7.53876		73.61	11.6561		73.55	8.84542
	73.8	1.79555	73.75	13.4667				73.83	5.17653	73.83	7.40002	73.81	2.39916	73.82	2.24558		73.8	9.58687	73.81	7.07432		73.82	8.698	73.83	9.77198		73.83	5.62199		73.76	9.95245	73.81	7.74762		73.82	10.3595		73.76	9.11072
	74	1.58329	73.94	14.2187				74.02	5.53405	74.03	8.15969	74.02	3.08355	74.03	2.89335		74	9.09094	74.01	7.98734		74.02	6.82343	74.04	6.67816		74.02	9.49813		73.95	10.3762	74.01	8.36376		74.03	9.11265		73.96	9.83293
	74.19	2.82094	74.15	12.5903				74.22	5.32554	74.23	5.65943	74.22	3.02974	74.23	3.75195		74.21	9.31176	74.21	9.06659		74.22	9.21219	74.22	7.96978		74.22	11.0477		74.15	9.65038	74.21	7.08069		74.22	10.3461		74.15	9.5061
	74.4	3.06496	74.35	12.2938				74.41	4.22561	74.42	8.16971	74.42	3.95436	74.43	4.18596		74.4	8.98945	74.41	6.39942		74.42	7.66238	74.42	7.38448		74.42	6.15885		74.34	9.71569	74.41	9.13425		74.42	9.03727		74.35	9.7075
	74.6	4.52519	74.54	11.2591				74.62	5.87033	74.64	6.49434	74.62	2.97525	74.62	2.77554		74.6	10.4504	74.62	6.39034		74.62	6.58665	74.62	7.07161		74.62	5.6792		74.54	10.1891	74.6	7.5307		74.62	9.05748		74.55	8.67349
	74.8	2.7303	74.76	14.2069				74.83	5.23684	74.83	4.79943	74.82	2.93871	74.83	3.32866		74.8	9.43116	74.82	11.2291		74.82	7.89028	74.83	5.66763		74.82	4.40515		74.74	8.56098	74.81	6.62865		74.82	9.82058		74.75	8.76306
	74.99	4.63662	74.96	14.1931				75.01	6.94691	75.02	7.05041	75.02	4.3428	75.03	3.69887		75.01	7.92601	75.02	7.68112		75.02	7.03074	75.04	7.18746		75.03	5.68102		74.95	9.14005	75.01	7.74312		75.01	9.91258		74.96	8.7708
	75.19	3.57292	75.15	13.6013				75.22	5.72786	75.23	7.62989	75.21	2.39877	75.22	4.85423		75.21	10.1199	75.22	6.86247		75.22	7.50598	75.23	6.55002		75.24	4.8097		75.16	8.36316	75.21	9.06692		75.22	8.62051		75.15	8.97198
	75.4	3.16164	75.35	13.3393				75.43	5.6549	75.43	7.1166	75.42	3.70286	75.43	4.19526		75.41	9.38251	75.42	9.07076		75.42	7.43133	75.43	5.68143		75.43	3.55442		75.35	9.04717	75.41	7.22033		75.42	8.70978		75.37	9.33744
	75.6	4.78078	75.56	14.0478				75.62	4.35403	75.64	6.63398	75.62	4.08392	75.62	2.9847		75.61	7.78554	75.61	7.16409		75.62	8.33659	75.63	7.28212		75.63	7.24794		75.55	9.16769	75.62	8.50786		75.62	8.33962		75.56	7.65353
	75.8	3.0022	75.74	14.7039				75.82	8.17337	75.83	6.23986	75.83	3.74715	75.83	4.1769		75.8	10.3353	75.81	9.41972		75.83	6.98043	75.83	7.64946		75.83	6.7286		75.75	9.41223	75.81	7.15198		75.82	5.9091		75.76	8.0122
	75.99	3.6265	75.96	13.1468				76.02	4.92132	76.02	7.53857	76.02	2.59536	76.02	2.80787		76	11.9552	76.02	8.19522		76.02	6.70902	76.03	7.44927		76.03	9.10974		75.94	10.1951	76.02	7.17765		76.03	9.37994		75.95	10.3891
	76.2	4.45935	76.16	13.8092				76.21	6.7186	76.22	6.40894	76.22	2.37268	76.23	2.10183		76.2	6.47234	76.23	6.06407		76.23	8.1127	76.22	7.11437		76.22	9.58782		76.14	11.398	76.2	7.24175		76.22	9.67064		76.17	7.85971
	76.4	3.13603	76.36	14.7983				76.42	5.45954	76.43	7.07302	76.42	2.42934	76.43	0.96805		76.4	9.03761	76.42	6.39643		76.42	7.66988	76.43	6.51269		76.42	5.756		76.35	8.34766	76.41	7.5773		76.41	10.6941		76.35	7.79505
	76.6	2.96358	76.54	13.7464				76.63	4.87067	76.63	6.60152	76.62	3.42128	76.63	3.12409		76.6	10.4472	76.62	5.47972		76.62	7.4868	76.63	6.15625		76.62	3.36429		76.54	9.72637	76.6	7.09081		76.63	8.37249		76.54	9.52378
	76.79	3.13638	76.76	11.7175				76.82	6.79174	76.83	6.05495	76.82	2.47401	76.83	3.64412		76.8	8.72552	76.82	7.10667		76.81	7.55582	76.83	8.09172		76.83	5.03108		76.74	10.3303	76.81	7.65882		76.83	8.75811		76.75	7.32799
	76.99	2.8727	76.95	10.0312				77.03	5.37332	77.03	6.21089	77.02	2.46303	77.03	2.50064		77	10.0074	77.02	6.09394		77.02	6.4068	77.03	7.2666		77.03	9.00633		76.94	8.3825	77.02	7.73125		77.02	9.75923		76.96	7.57569
	77.2	2.20244	77.15	11.786				77.23	3.81783	77.23	8.36184	77.22	2.75455	77.23	2.48238		77.2	10.2827	77.21	6.11241		77.21	7.88739	77.22	7.06923		77.23	8.31593		77.15	9.79911	77.2	7.61844		77.23	9.32055		77.14	7.92598
	77.39	4.00074	77.36	12.9056				77.42	4.90552	77.43	6.60454	77.42	1.48213	77.43	3.67647		77.4	10.2206	77.41	6.44891		77.42	7.61882	77.43	8.30361		77.42	4.29176		77.34	10.9777	77.41	8.12006		77.42	12.8945		77.36	8.34473
	77.6	2.80342	77.55	10.9714				77.62	7.58708	77.63	8.26064	77.62	2.75736	77.64	3.58461		77.6	8.57363	77.61	7.26635		77.62	8.04004	77.63	7.76463		77.62	2.0643		77.54	9.42353	77.62	5.70742		77.63	9.58878		77.55	9.78713
	77.8	4.25455	77.74	13.083				77.81	5.61238	77.82	7.35325	77.82	2.86637	77.83	2.15123		77.8	9.2866	77.81	9.21953		77.82	7.27635	77.82	7.22442		77.82	5.51782		77.74	9.7437	77.81	7.30399		77.82	9.64212		77.74	8.26667
	78	2.29764	77.96	12.997				78.01	5.5321	78.02	6.22697	78.02	1.97448	78.03	3.37251		78	7.59259	78.01	6.20078		78.02	6.71251	78.02	8.04882		78.02	2.60756		77.95	8.40007	78.01	8.27842		78.02	9.0653		77.94	8.00951
	78.2	4.25949	78.15	14.0361				78.22	5.30359	78.23	7.60111	78.21	2.84099	78.22	2.4193		78.21	9.57239	78.22	5.99334		78.23	7.39197	78.23	6.65418		78.23	5.88765		78.16	11.5072	78.21	7.88237		78.21	7.97141		78.15	8.35275
	78.4	3.36161	78.35	12.5451				78.43	6.2514	78.43	5.45891	78.41	2.44373	78.42	1.82151		78.4	9.08464	78.42	8.66251		78.42	7.40035	78.43	4.8418		78.42	6.8696		78.35	7.85065	78.4	7.81199		78.42	7.86892		78.36	8.78989
	78.6	3.24983	78.55	13.3192				78.63	6.49472	78.62	7.54511	78.62	2.53947	78.63	1.29159		78.6	9.60009	78.61	7.71006		78.61	7.91687	78.63	6.43108		78.63	2.84735		78.55	8.95034	78.6	8.05873		78.61	8.1054		78.54	8.21889
	78.8	2.73002	78.75	13.9191				78.82	4.49909	78.83	5.75938	78.82	2.31239	78.82	1.97665		78.8	9.70001	78.82	7.01236		78.81	5.37749	78.82	6.36393		78.83	1.39375		78.75	7.80107	78.8	7.79521		78.82	6.59671		78.76	7.75114
	79	5.11701	78.94	11.9106				79.02	5.23041	79.03	7.03794	79.02	3.17508	79.03	3.70966		79	10.5039	79.02	7.2983		79.03	8.08705	79.03	7.49839		79.02	4.87927		78.95	9.32742	79.02	6.85478		79.02	8.8533		78.96	7.87699
	79.2	3.70483	79.16	12.6819				79.21	4.97274	79.22	5.79546	79.22	5.02145	79.22	3.06836		79.2	9.1144	79.21	5.35249		79.22	6.4632	79.23	8.35575		79.23	10.2351		79.14	8.15545	79.22	6.94094		79.22	8.47805		79.14	8.21823
	79.4	4.60627	79.34	10.3468				79.41	3.91205	79.41	5.49511	79.42	4.32281	79.44	1.09615		79.41	8.56189	79.41	7.31976		79.43	6.23751	79.43	4.80492		79.42	3.98972		79.34	8.77708	79.41	7.48629		79.42	9.00247		79.36	8.64032
	79.6	4.46756	79.54	14.0228				79.63	5.48535	79.63	9.38805	79.62	4.15256	79.64	4.20326		79.6	8.22059	79.62	7.59016		79.63	7.53506	79.62	6.20262		79.62	2.7524		79.56	9.48739	79.61	5.32047		79.62	7.55583		79.54	7.93917
	79.8	3.18818	79.75	14.4525				79.83	6.95492	79.82	5.48226	79.82	1.06453	79.83	2.23314		79.8	7.61927	79.82	6.13706		79.82	6.22624	79.83	7.14888		79.83	3.51977		79.75	10.6695	79.81	7.42567		79.82	7.77756		79.75	9.30289
	79.99	2.8851	79.94	15.8424				80.02	7.3206	80.03	7.36423	80.02	1.16187	80.03	1.84238		80.01	7.83928	80.03	6.12015		80.02	7.13575	80.04	5.61965		80.04	4.15978		79.95	9.84886	80.01	8.4792		80.02	7.9478		79.95	8.61541
	80.2	3.25892	80.14	12.4087				80.22	6.24811	80.24	8.1665	80.22	1.45578	80.23	3.18237		80.19	10.1143	80.22	6.67834		80.23	6.73357	80.24	5.98964		80.23	5.86379		80.14	8.6058	80.21	6.88082		80.22	10.4822		80.14	7.76833
	80.39	1.98855	80.34	16.8081				80.42	5.6942	80.44	6.08284	80.42	1.40227	80.43	3.20333		80.39	7.65682	80.4	6.93594		80.42	7.27459	80.44	4.77049		80.42	5.9349		80.33	8.67116	80.41	7.59865		80.43	9.94675		80.35	10.1287
	80.59	2.55179	80.54	16.2987				80.62	9.20466	80.64	4.27862	80.63	3.76377	80.63	2.4698		80.59	9.45202	80.61	7.51843		80.62	7.81221	80.63	7.38499		80.62	0.47068		80.54	9.50175	80.6	6.4105		80.63	8.78275		80.54	7.21994
	80.79	1.34913	80.75	11.921				80.82	6.82557	80.84	6.77875	80.83	2.87495	80.82	2.38691		80.8	10.2459	80.81	5.75353		80.83	7.55567	80.83	8.81688		80.83	3.77248		80.75	8.18944	80.81	7.57222		80.82	8.41677		80.74	8.70593
	80.99	3.19974	80.96	11.9021				81.02	5.94398	81.02	7.63802	81.03	1.15294	81.04	1.50142		81	6.89082	81.02	7.95627		81.02	7.58415	81.03	6.75466		81.03	3.62113		80.95	7.35153	81.01	6.77942		81.02	9.21353		80.94	8.65511
	81.19	3.71141	81.15	12.5492				81.23	5.85225	81.24	7.28245	81.22	0.72645	81.24	2.83262		81.2	8.21277	81.22	6.40526		81.23	7.63554	81.23	6.61215		81.23	6.46742		81.15	7.98504	81.21	7.23223		81.22	8.54775		81.16	7.96695
	81.39	3.54666	81.34	11.44				81.42	6.3607	81.44	6.16743	81.42	2.24184	81.44	2.37838		81.4	9.35982	81.42	8.47571		81.43	7.7809	81.44	6.36705		81.43	8.08826		81.35	8.49344	81.41	7.34184		81.43	9.64127		81.35	9.88077
	81.59	3.56355	81.55	10.5113				81.62	5.74068	81.64	6.5181	81.62	0.57788	81.64	1.50748		81.6	6.50404	81.62	6.23699		81.62	8.20033	81.64	4.94621		81.63	6.07314		81.55	6.79027	81.61	7.7696		81.63	9.36282		81.56	8.64666
	81.79	2.84571	81.75	13.8425				81.82	6.63297	81.84	8.35278	81.82	1.22095	81.82	2.99058		81.79	8.20777	81.81	8.06019		81.82	5.07453	81.84	5.97607		81.83	5.50205		81.76	10.141	81.81	7.464		81.82	6.73161		81.75	7.6514
	81.99	2.82904	81.95	11.8047				82.03	5.0239	82.04	6.55668	82.03	2.56536	82.03	2.21668		82	9.12382	82.01	7.90173		82.02	7.02382	82.04	5.87284		82.03	3.1055		81.95	7.58552	82	6.37352		82.03	6.46589		81.94	7.82242
	82.19	2.91721	82.14	11.0577				82.21	4.98077	82.23	7.86663	82.23	1.13561	82.23	2.58873		82.19	9.37248	82.21	6.86609		82.22	6.2031	82.23	5.0891		82.23	4.62922		82.14	8.94101	82.21	5.13892		82.23	9.04645		82.15	8.2803
	82.38	3.45115	82.34	11.407				82.42	4.73319	82.43	7.83161	82.42	1.533	82.44	2.90889		82.4	9.13594	82.42	7.69593		82.42	8.00313	82.43	5.69474		82.43	7.00804		82.36	9.03737	82.41	4.72207		82.42	8.69009		82.36	8.3294
	82.59	2.91577	82.55	12.3536				82.61	4.47314	82.63	5.50454	82.62	2.29389	82.64	2.41698		82.6	9.24362	82.61	7.82719		82.63	7.29926	82.64	6.93266		82.62	6.99861		82.56	8.22237	82.62	5.95482		82.63	7.90702		82.55	7.74977
	82.79	2.21228	82.74	8.89887				82.83	6.31391	82.83	6.00084	82.82	3.09908	82.84	1.60086		82.8	8.1395	82.82	6.9276		82.82	6.9093	82.83	6.19053		82.83	5.01508		82.75	9.44505	82.81	6.0666		82.83	7.66366		82.76	8.87492
	82.99	1.71648	82.94	12.0569				83.02	6.73916	83.03	7.82229	83.02	0.49872	83.03	3.32978		83	9.2806	83.02	9.70433		83.03	6.9939	83.03	6.49078		83.03	3.72997		82.96	8.78279	83.01	8.8821		83.01	9.50737		82.96	6.27225
	83.19	2.20162	83.14	12.6775				83.23	6.62552	83.24	7.50612	83.22	1.81113	83.23	3.34009		83.2	9.00294	83.22	5.96234		83.22	6.35666	83.24	6.30988		83.22	5.55351		83.15	8.84098	83.21	6.53669		83.21	9.84632		83.16	9.10335
	83.39	4.3555	83.35	10.7279				83.43	7.04653	83.43	5.86171	83.43	3.41621	83.43	2.88694		83.39	9.02185	83.41	7.85106		83.42	5.4411	83.44	4.54217		83.43	5.92723		83.35	7.91304	83.41	7.7399		83.43	6.70278		83.34	8.14979
	83.59	2.55152	83.54	13.7484				83.62	5.23193	83.64	5.86527	83.62	1.28205	83.62	2.74433		83.59	9.23724	83.61	5.4122		83.62	7.82021	83.64	5.18656		83.63	6.20463		83.55	9.11038	83.61	7.8582		83.63	6.94769		83.56	8.67244
	83.79	3.43912	83.74	11.7162				83.83	6.42462	83.84	4.38259	83.83	3.69006	83.83	2.61218		83.8	9.21607	83.82	8.21387		83.82	7.5379	83.83	3.91298		83.82	6.07715		83.74	9.69477	83.81	8.26259		83.83	7.39416		83.75	7.81277
	83.99	2.67483	83.95	11.3066				84.02	6.68128	84.04	4.78939	84.02	0.85319	84.04	1.90001		84	7.94572	84.02	5.78555		84.02	5.52114	84.04	7.31483		84.03	1.5556		83.94	9.39945	84.02	6.30455		84.02	7.18796		83.95	7.36987
	84.18	3.95913	84.15	10.0482				84.23	5.41513	84.24	5.62259	84.22	3.25939	84.23	0.76494		84.2	9.02279	84.22	5.88685		84.22	6.3679	84.24	5.48227		84.22	1.6944		84.15	8.06682	84.22	7.58053		84.23	8.0788		84.16	7.22955
	84.38	2.30507	84.34	12.4524				84.42	4.97505	84.43	6.03366	84.43	3.31178	84.44	1.59685		84.4	9.00867	84.42	8.78		84.42	7.0473	84.43	5.94125		84.43	3.94804		84.34	8.31928	84.42	7.84396		84.42	8.63136		84.35	7.22753
	84.59	2.90375	84.55	15.2533				84.63	5.66982	84.63	6.22609	84.62	0.70942	84.63	1.7578		84.6	10.3285	84.62	5.65896		84.62	6.74619	84.63	6.35332		84.63	7.11569		84.55	8.53164	84.61	9.05069		84.62	7.93774		84.56	8.44683
	84.79	3.50934	84.74	6.41853				84.83	6.0531	84.84	7.06886	84.83	2.18257	84.83	3.68618		84.79	10.3288	84.82	5.46459		84.83	8.12552	84.83	5.48701		84.83	5.27167		84.76	7.47356	84.81	6.55118		84.83	6.60831		84.76	7.93116
	84.99	3.56619	84.95	12.3999				85.03	2.61397	85.04	4.38061	85.02	0.64135	85.03	1.09816		84.99	7.7202	85.02	6.69409		85.03	6.65473	85.03	5.62365		85.03	5.54951		84.96	7.75816	85.01	6.76048		85.02	6.03019		84.95	8.4021
	85.19	2.64322	85.14	11.0735				85.22	5.90134	85.23	4.23104	85.22	3.50594	85.22	2.69349		85.19	7.18427	85.21	5.28691		85.22	6.60575	85.24	5.63587		85.23	6.12794		85.15	7.99829	85.21	6.2134		85.23	5.27552		85.15	7.95988
	85.39	2.49807	85.35	10.7727				85.42	5.34974	85.43	5.46112	85.42	3.19232	85.43	3.23022		85.4	8.89448	85.41	6.98533		85.42	6.2104	85.44	6.15123		85.42	4.67011		85.34	8.75749	85.4	7.4207		85.43	6.20814		85.35	7.18321
	85.59	2.52235	85.55	11.0101				85.62	5.15053	85.64	2.8952	85.62	2.44464	85.63	2.87557		85.59	9.17164	85.61	5.41797		85.62	7.33337	85.64	6.79848		85.62	5.25026		85.54	7.17246	85.6	7.5412		85.63	6.87066		85.54	7.32785
	85.78	1.54217	85.73	14.2165				85.82	5.71959	85.83	6.70865	85.82	2.51696	85.84	2.71977		85.8	9.61409	85.82	5.09312		85.82	5.53076	85.83	6.63246		85.83	1.1632		85.75	9.23497	85.81	7.97753		85.83	7.35604		85.74	8.78938
	85.99	2.67494	85.94	11.376				86.02	6.35077	86.03	4.16541	86.02	1.90383	86.04	3.13788		86	8.81426	86.02	6.41518		86.02	6.1721	86.03	8.20615		86.03	5.32171		85.94	8.76417	86.01	8.06979		86.03	7.57236		85.95	9.09683
	86.19	4.63848	86.15	16.2988				86.23	4.85197	86.23	3.01658	86.22	2.69025	86.23	2.54651		86.2	8.79932	86.22	6.52011		86.21	5.67953	86.22	6.38072		86.24	5.07116		86.14	6.27532	86.2	5.57921		86.22	6.30758		86.16	8.68963
	86.39	2.4926	86.35	14.8951				86.42	4.38828	86.43	6.82541	86.42	1.33646	86.43	2.0231		86.39	7.94854	86.42	7.64252		86.43	5.90056	86.43	6.19257		86.43	5.52206		86.36	8.57458	86.42	6.19236		86.41	8.89288		86.36	7.43745
	86.59	2.36497	86.54	11.4506				86.63	4.99869	86.64	6.55851	86.62	0.87509	86.63	3.51949		86.59	8.61678	86.61	5.9471		86.63	6.11321	86.63	5.93761		86.63	6.08532		86.54	7.9537	86.61	5.22391		86.62	7.75459		86.55	7.88744
	86.79	3.17593	86.74	13.3519				86.82	6.41261	86.83	4.32217	86.83	2.13517	86.83	2.02083		86.8	9.05422	86.82	6.00604		86.83	6.56327	86.84	7.11734		86.84	4.15186		86.74	7.12759	86.81	7.50961		86.82	6.32834		86.75	6.26532
	86.99	2.62802	86.94	10.6599				87.01	4.87702	87.03	5.67795	87.03	0.66863	87.02	1.54098		87	8.13574	87.02	6.59445		87.02	4.90774	87.03	5.4714		87.03	3.67747		86.95	10.7886	87	6.62182		87.02	8.03111		86.95	7.52936
	87.19	2.94245	87.15	13.5741				87.22	4.80519	87.24	4.0877	87.23	2.47189	87.24	2.72739		87.2	9.8717	87.21	7.71019		87.22	5.60958	87.24	6.44942		87.22	3.77084		87.15	8.20951	87.21	7.67119		87.22	6.63376		87.16	7.98776
	87.39	2.00841	87.34	11.1928				87.43	6.38135	87.44	5.78651	87.43	1.90523	87.44	3.90205		87.4	10.0062	87.42	6.62116		87.42	6.28837	87.44	6.83378		87.43	4.80792		87.35	9.69126	87.41	6.98248		87.43	6.76158		87.35	6.04801
	87.59	3.40044	87.54	10.649				87.63	5.84444	87.64	4.52147	87.62	3.19639	87.64	2.62289		87.6	7.82999	87.62	6.40361		87.62	6.75434	87.64	6.15469		87.63	3.82158		87.53	7.03501	87.61	7.54964		87.62	9.74275		87.56	7.65732
	87.79	2.56653	87.75	11.0458				87.82	4.48987	87.83	2.75582	87.82	0.41235	87.83	1.016		87.8	8.7851	87.81	5.96132		87.82	6.95949	87.83	5.2373		87.83	6.85692		87.74	7.99931	87.81	6.57016		87.82	8.56501		87.77	6.02046
	87.99	2.44518	87.93	9.75509				88.02	6.62334	88.04	6.47917	88.03	3.08759	88.04	4.24709		87.99	7.40911	88.01	6.31709		88.02	5.81791	88.03	7.22256		88.02	8.28053		87.96	8.28402	88.01	7.19608		88.02	8.87681		87.98	7.80319
	88.19	3.11653	88.14	7.31558				88.21	6.82118	88.23	5.32178	88.22	1.65449	88.23	3.05217		88.2	6.58338	88.21	7.47099		88.23	7.31847	88.24	5.20149		88.23	0.02885		88.14	9.29156	88.21	5.88951		88.22	6.32336		88.15	7.92373
	88.39	4.09629	88.35	10.7048				88.42	5.52424	88.44	5.87345	88.42	1.80398	88.43	3.09329		88.4	9.91669	88.41	5.78541		88.43	4.64721	88.44	3.92977		88.43	4.71891		88.35	7.18458	88.42	6.35644		88.43	6.36821		88.37	8.37613
	88.58	3.9224	88.54	7.35698				88.61	5.89365	88.63	4.80204	88.62	2.32228	88.64	3.90339		88.6	9.29093	88.62	6.8167		88.63	5.97496	88.64	5.80512		88.63	6.19914		88.55	8.54203	88.61	5.07969		88.63	8.79032		88.55	8.77594
	88.79	3.6672						88.81	10.2041	88.82	6.46374	88.82	1.10645	88.84	2.89316		88.8	9.21253	88.83	5.11781		88.82	5.49036	88.84	6.08173		88.84	1.14858		88.75	8.58675	88.8	5.66704		88.83	7.76842		88.76	6.87497
	88.99	2.11698						89.03	5.75527	89.04	5.07823	89.02	0.71711	89.03	2.44441		89	8.18957	89.03	5.94042		89.02	5.70158	89.04	3.6928		89.03	0.87553		88.94	9.79309	89	5.87928		89.03	8.48657		88.97	7.2259
	89.19	3.74221						89.24	6.04726	89.24	3.75061	89.22	2.66294	89.23	2.62485		89.2	6.553	89.22	5.45545		89.22	6.04787	89.23	5.89299		89.22	2.84731		89.15	7.40435	89.2	6.30774		89.22	8.15957		89.15	8.54108
	89.39	2.18087						89.42	7.03729	89.43	4.77204	89.42	-0.86804	89.43	3.11936		89.4	9.51119	89.42	8.43194		89.42	8.26732	89.43	6.14357		89.44	7.43635		89.34	6.78538	89.41	7.70762		89.42	7.25607		89.36	7.93438
	89.6	1.81389						89.62	6.28325	89.63	3.64343	89.62	0.45332	89.63	1.08214		89.59	7.62982	89.61	5.48638		89.62	4.31637	89.63	5.64768		89.63	5.22988		89.54	8.90793	89.62	4.69502		89.63	7.01681		89.55	7.26292
	89.79	2.8448						89.82	6.06455	89.83	4.66278	89.83	-1.23287	89.84	3.77735		89.8	8.5001	89.81	6.6622		89.82	5.47376	89.83	3.77618		89.83	0.78785		89.76	8.40447	89.81	5.22179		89.82	6.93203		89.77	6.70207
	89.99	4.49273						90.03	8.72651	90.05	4.97025	90.02	-0.42807	90.02	3.53048		89.99	6.82099	90.01	6.47853		90.03	7.73319	90.03	2.58984		90.02	5.92847		89.95	8.26662	90.01	6.9707		90.02	6.7785		89.95	7.65465

## Sheet: 8OA w A,C,U,A, G, 8OG
	AS2-25		AS2-26			AS2-26					AS2-26							AS2-26					AS2-27							AS2-27					AS2-27
	14:4 (8OA:A)					14:5 (8OA:C)					14:2 (8OA:G)							14:3 (8OA:U)					14:7 (8OA:8OG)							14:2 (8OA:G)					14:6 (8OA:I)
	T	CD	T	CD		T	CD	T	CD		T	CD	T	CD	T	CD		T	CD	T	CD		T	CD	T	CD	T	CD		T	CD	T	CD		T	CD	T	CD	T	CD
	20.03	12.6935	19.99	17.1411		20.01	14.6832	20	16.3923		19.99	16.8568	20.01	18.2639	20	15.2187		20.01	15.0198	20	12.2611		20	18.5628	20	18.2477	20	15.2815		19.72	14.5011	19.54	16.2192		20	13.1003	20	24.317	19.91	14.1338
	20.15	12.3323	20.14	17.4151		20.12	15.6857	20.13	15.6127		20.2	16.4104	20.09	18.2327	20.1	15.0591		20.18	15.9853	20.2	13.575		20.1	19.8297	20.11	17.4391	20.12	15.5016		20.14	14.7566	20.18	15.5297		20.13	13.8925	20.14	25.1183	20.11	12.0989
	20.4	11.2682	20.36	16.22		20.33	14.8226	20.34	16.5458		20.43	17.2494	20.33	16.5775	20.33	13.7936		20.4	16.6893	20.41	12.5907		20.34	19.6046	20.36	16.9709	20.38	16.9806		20.36	15.357	20.41	16.4431		20.39	12.6006	20.4	24.3905	20.32	14.8432
	20.62	11.0515	20.55	15.705		20.59	14.7624	20.6	14.4019		20.62	18.0738	20.54	17.342	20.57	15.0135		20.6	16.6836	20.61	13.2921		20.55	18.6822	20.58	17.6796	20.6	15.7967		20.55	14.0502	20.59	15.8437		20.61	14.2721	20.62	23.8559	20.52	15.1251
	20.83	12.608	20.76	16.3564		20.81	14.8682	20.82	16.1358		20.83	16.5324	20.75	16.7205	20.79	15.6471		20.81	16.7081	20.82	13.3211		20.74	20.0407	20.79	18.4249	20.81	15.2275		20.73	14.52	20.76	17.8843		20.82	13.7945	20.82	24.7727	20.71	13.2236
	21.02	12.4671	20.94	15.8208		21.01	14.7845	21.02	14.7067		21.02	16.6848	20.95	18.1657	20.99	15.7851		21.01	16.3199	21.02	12.983		20.95	19.3892	20.99	15.7751	21.01	16.2393		20.93	16.7196	20.96	15.9112		21.02	13.0538	21.03	24.8413	20.92	15.6928
	21.23	11.8197	21.15	15.5857		21.21	14.4027	21.22	15.3339		21.23	16.9983	21.14	17.217	21.19	13.696		21.21	15.6113	21.22	11.5891		21.15	18.5561	21.19	15.9636	21.2	15.616		21.16	15.2677	21.18	16.9174		21.21	13.5247	21.23	24.1684	21.14	15.6108
	21.43	11.2837	21.35	16.7383		21.4	15.7233	21.42	14.2075		21.43	16.6141	21.35	17.9749	21.39	13.3349		21.41	15.8692	21.42	13.2385		21.35	19.0473	21.39	18.6968	21.4	15.6136		21.38	15.4507	21.41	16.8509		21.41	12.1198	21.42	26.8625	21.35	13.833
	21.63	11.2077	21.54	16.2178		21.6	16.4273	21.61	16.0791		21.63	17.0066	21.54	16.8455	21.59	14.9637		21.6	16.058	21.62	12.9398		21.55	17.6703	21.59	17.3796	21.61	15.9614		21.59	16.9683	21.62	15.9386		21.62	13.6198	21.63	23.8979	21.54	13.7472
	21.82	12.2179	21.76	16.4932		21.8	16.0439	21.81	15.9734		21.83	17.3013	21.74	17.4894	21.79	14.274		21.8	14.6972	21.82	13.0884		21.75	18.8293	21.79	17.9891	21.8	15.167		21.79	15.5796	21.82	16.6027		21.81	14.4617	21.82	24.5115	21.75	13.2784
	22.02	11.2735	21.95	15.3282		22.01	16.6623	22.02	13.043		22.03	17.3599	21.95	16.8929	21.99	14.5705		22.01	17.9912	22.02	13.2464		21.96	20.1199	21.99	15.4094	22.01	13.9392		21.99	16.2288	22.02	17.391		22.02	11.7587	22.02	23.2863	21.94	13.4469
	22.24	12.5801	22.14	15.9239		22.2	16.1089	22.21	14.7393		22.22	17.4679	22.13	16.7618	22.19	14.527		22.21	16.6519	22.21	12.7655		22.15	19.4664	22.19	18.7066	22.21	15.9067		22.19	14.0773	22.22	16.7992		22.22	13.3722	22.23	24.2476	22.14	14.7653
	22.42	12.2555	22.35	16.5324		22.41	15.9471	22.42	15.0011		22.42	16.6732	22.34	17.6031	22.39	14.4581		22.41	15.7953	22.42	12.0399		22.34	19.5432	22.39	17.8921	22.4	15.1849		22.4	15.8258	22.42	16.4153		22.42	12.7716	22.42	25.3388	22.35	14.7577
	22.62	12.6019	22.55	16.2846		22.61	15.1135	22.62	15.9144		22.63	18.4959	22.55	17.5098	22.59	14.2518		22.61	15.3349	22.62	11.6231		22.55	19.2185	22.59	16.0479	22.6	15.0012		22.59	16.2698	22.62	14.9452		22.62	14.7825	22.63	24.1013	22.55	12.1902
	22.83	11.5655	22.75	15.8699		22.8	16.1249	22.82	14.0349		22.83	17.1994	22.74	16.1092	22.79	14.091		22.81	14.7834	22.82	12.3462		22.74	19.2571	22.79	16.7472	22.8	16.0616		22.79	15.5526	22.82	16.5835		22.82	13.9497	22.83	24.3039	22.74	13.88
	23.02	10.7873	22.94	17.8517		23	15.8422	23.01	15.9532		23.03	16.5797	22.95	17.6352	22.99	13.8406		23	16.0686	23.02	13.1556		22.95	18.9175	23	18.3242	23	16.3709		23	15.5351	23.03	16.2292		23.01	13.5451	23.02	23.4213	22.94	14.5205
	23.22	12.3663	23.15	15.7358		23.2	15.3156	23.21	14.2507		23.24	16.6403	23.14	16.0017	23.19	14.1286		23.22	14.7423	23.23	12.8045		23.15	18.616	23.19	18.8796	23.21	16.034		23.2	15.9042	23.23	16.6797		23.22	13.7835	23.22	22.9855	23.14	14.1536
	23.42	12.3379	23.35	16.3248		23.41	13.8179	23.42	15.915		23.43	18.2311	23.35	19.0557	23.39	16.184		23.41	15.156	23.42	13.2166		23.35	18.4311	23.39	17.1962	23.41	15.5234		23.4	16.7338	23.42	14.8946		23.41	13.7936	23.42	24.4289	23.36	14.4899
	23.62	11.8031	23.54	15.7485		23.61	15.3459	23.61	15.9122		23.63	17.7744	23.54	17.9961	23.59	12.8088		23.61	14.6977	23.62	12.7795		23.56	17.8645	23.59	16.5182	23.61	16.951		23.6	16.6548	23.62	15.858		23.62	13.8869	23.63	23.2802	23.55	15.2313
	23.83	12.0104	23.75	15.3784		23.81	16.1876	23.82	14.1196		23.83	16.3441	23.76	18.8539	23.79	14.3986		23.81	14.6752	23.82	13.303		23.75	19.1993	23.79	17.3759	23.8	14.9484		23.8	15.2151	23.82	16.8751		23.82	13.392	23.83	23.7221	23.74	14.2218
	24.02	11.2065	23.95	16.1512		24.01	15.7999	24.02	15.9136		24.02	16.0161	23.94	16.8182	23.99	14.7078		24.01	15.0372	24.02	13.8022		23.95	17.1456	24	17.4401	24.01	17.2919		24	15.7485	24.01	16.8094		24.02	12.66	24.02	25.5441	23.93	12.9364
	24.23	12.2589	24.16	15.9189		24.21	13.8224	24.22	15.96		24.23	17.0461	24.15	17.7662	24.2	12.5988		24.21	15.1166	24.22	12.5287		24.17	19.275	24.19	16.9751	24.2	14.6386		24.2	14.3602	24.23	16.951		24.22	14.5823	24.23	24.7332	24.15	14.3905
	24.43	11.15	24.35	15.7905		24.4	15.0532	24.42	16.0446		24.42	17.4498	24.36	16.3516	24.4	13.5699		24.41	15.2724	24.42	12.5004		24.34	18.506	24.39	17.6818	24.4	14.5857		24.4	16.6329	24.42	16.2631		24.42	14.4258	24.43	24.448	24.35	15.189
	24.63	12.4333	24.56	16.1646		24.6	14.6916	24.61	15.7361		24.63	17.7301	24.54	17.2618	24.59	15.2427		24.61	14.6149	24.63	13.6527		24.54	19.0431	24.59	17.9783	24.6	14.1066		24.6	16.1341	24.63	15.284		24.61	13.2051	24.63	22.9807	24.56	14.8529
	24.83	11.1219	24.75	16.0211		24.81	16.3387	24.82	15.9348		24.84	16.3115	24.75	17.8961	24.79	13.9008		24.8	15.3217	24.82	13.0865		24.76	19.3239	24.79	17.1466	24.81	14.5363		24.8	16.424	24.83	16.7823		24.82	13.0654	24.83	24.5492	24.75	16.2267
	25.02	10.773	24.94	15.6732		25.01	14.644	25.01	15.8568		25.03	16.4754	24.95	17.8605	24.99	15.583		25	15.298	25.01	13.957		24.95	19.4143	24.99	17.5569	25.01	14.9221		25	15.2125	25.02	19.4044		25.02	14.1147	25.03	24.109	24.95	14.6151
	25.23	13.1451	25.16	15.6195		25.21	14.76	25.23	14.9029		25.23	16.2834	25.15	17.5085	25.19	13.6035		25.2	15.9236	25.22	11.7461		25.14	18.1541	25.18	17.0382	25.21	14.7215		25.2	16.5276	25.23	17.1208		25.22	12.115	25.23	23.5641	25.16	14.4742
	25.43	10.7617	25.35	16.9913		25.4	14.6396	25.42	16.2788		25.43	16.965	25.33	15.7107	25.39	15.7699		25.41	15.4535	25.42	13.0701		25.34	19.2638	25.39	17.2193	25.41	15.6038		25.4	14.2845	25.41	16.6465		25.43	15.1171	25.43	24.6068	25.35	12.7809
	25.62	11.4848	25.56	14.9174		25.61	15.9093	25.62	15.6123		25.63	17.2962	25.54	16.486	25.59	13.3519		25.61	14.7749	25.62	13.5561		25.55	19.3962	25.59	17.7617	25.61	13.6938		25.6	16.3986	25.63	15.4368		25.62	11.7527	25.63	22.7149	25.55	13.4902
	25.83	12.8137	25.74	16.6249		25.8	15.6214	25.82	16.4656		25.83	16.1333	25.74	17.3474	25.79	13.148		25.81	15.0542	25.82	12.6754		25.76	19.4053	25.79	17.7305	25.8	15.3099		25.8	16.6916	25.83	16.1374		25.82	14.1669	25.84	23.227	25.74	13.7393
	26.03	11.1917	25.96	14.9747		26	14.9422	26.01	15.7078		26.03	16.8075	25.95	18.486	25.99	15.5996		26.02	13.9797	26.03	12.7448		25.94	17.6679	25.99	17.536	26	16.1239		26	15.9015	26.03	18.0456		26.01	13.1344	26.03	22.8767	25.94	15.8086
	26.22	11.7988	26.14	15.4561		26.21	16.6538	26.22	15.6671		26.22	16.3756	26.14	16.5192	26.19	15.4277		26.21	14.6352	26.23	12.1452		26.15	18.6517	26.19	15.3199	26.2	15.215		26.19	15.3991	26.22	16.7353		26.22	13.632	26.23	23.4665	26.15	14.0248
	26.43	11.8633	26.36	14.8143		26.41	16.2699	26.42	15.882		26.43	15.5397	26.34	17.1599	26.4	14.0944		26.41	15.5568	26.43	12.1803		26.35	18.5553	26.39	16.4424	26.41	15.2528		26.4	16.7528	26.42	15.985		26.41	14.1313	26.43	24.4059	26.34	13.4393
	26.63	11.8838	26.54	15.6857		26.61	15.3338	26.62	16.9721		26.63	17.4283	26.54	17.8166	26.59	13.3577		26.6	15.1997	26.62	13.0107		26.55	19.4211	26.59	16.3202	26.61	13.9259		26.6	14.5646	26.62	17.7755		26.61	14.4351	26.62	23.2515	26.55	14.4329
	26.82	10.904	26.75	15.7364		26.81	14.6396	26.82	15.1302		26.83	14.4976	26.75	15.8785	26.79	13.3177		26.8	14.8321	26.82	12.6374		26.75	19.4895	26.79	17.7244	26.81	15.6338		26.8	14.8195	26.83	16.6142		26.82	14.1077	26.83	24.2904	26.76	13.9498
	27.03	11.2748	26.96	16.2843		27.01	15.1521	27.02	14.6902		27.04	16.7754	26.93	16.6195	26.99	15.0243		27.02	16.1668	27.02	12.6549		26.95	18.389	26.99	15.4606	27.01	14.1846		27	14.3548	27.03	16.177		27.02	12.6927	27.03	24.9409	26.94	14.4043
	27.23	11.6941	27.14	15.9904		27.21	15.0931	27.22	15.5586		27.23	16.2939	27.14	16.2113	27.2	14.4018		27.22	16.1526	27.23	13.649		27.14	19.23	27.19	17.502	27.21	14.0234		27.2	15.8759	27.22	16.9179		27.22	13.0766	27.22	23.8138	27.14	13.2606
	27.43	11.6933	27.34	14.8998		27.41	16.0538	27.42	15.0062		27.43	16.7326	27.35	17.495	27.39	12.933		27.41	14.8244	27.42	13.0648		27.35	19.1877	27.39	17.632	27.41	14.7363		27.4	14.3127	27.43	16.4729		27.42	12.7756	27.43	25.2324	27.35	13.3801
	27.64	10.4094	27.55	14.867		27.61	14.6861	27.62	15.7422		27.63	15.4501	27.54	17.1518	27.59	15.3682		27.61	15.3545	27.63	12.3491		27.56	19.0056	27.59	17.2886	27.61	15.9064		27.6	14.6007	27.63	16.0099		27.63	13.7359	27.63	21.85	27.55	14.5299
	27.83	11.6331	27.74	15.5937		27.82	14.5743	27.82	14.6649		27.82	16.9234	27.75	16.9093	27.8	14.3431		27.81	14.6217	27.83	12.8579		27.74	18.8654	27.79	15.8741	27.8	14.7782		27.81	16.4627	27.83	16.369		27.82	13.0745	27.83	24.3003	27.74	14.0861
	28.03	11.1597	27.94	14.7652		28.01	15.1101	28.02	14.6		28.04	16.7472	27.95	17.4421	27.99	15.0661		28.01	14.5647	28.02	11.5051		27.94	18.7054	27.99	16.4517	28.01	14.5483		28	14.2817	28.02	16.6044		28.02	13.2863	28.03	23.807	27.95	13.1729
	28.23	10.5989	28.15	14.7976		28.21	15.2484	28.22	16.0298		28.23	16.0282	28.15	16.2329	28.19	14.6222		28.21	14.7943	28.22	12.4439		28.16	18.7343	28.19	16.5236	28.21	14.8086		28.2	17.1245	28.22	15.1625		28.22	14.2321	28.23	21.8606	28.16	14.3125
	28.43	10.4351	28.34	15.6628		28.41	15.0422	28.42	15.1308		28.43	16.873	28.34	17.1756	28.39	13.3567		28.4	14.6631	28.41	11.4002		28.34	17.9659	28.39	15.9126	28.4	14.5722		28.4	14.032	28.43	15.2715		28.42	13.0137	28.43	23.0127	28.35	14.1614
	28.62	10.9202	28.54	15.6888		28.61	14.5255	28.62	16.29		28.63	16.2415	28.54	16.3445	28.59	14.2026		28.6	14.8075	28.62	11.5166		28.54	19.7879	28.59	17.233	28.61	13.5943		28.6	15.6302	28.62	15.4608		28.62	14.1877	28.63	23.4472	28.55	15.5053
	28.83	10.9713	28.75	15.7968		28.81	16.4787	28.82	15.4836		28.84	16.9573	28.75	17.3488	28.79	13.8748		28.82	14.1719	28.83	13.1136		28.75	17.7317	28.8	14.5239	28.81	14.6505		28.8	14.9917	28.83	15.2938		28.82	13.6107	28.83	23.0294	28.75	13.3827
	29.02	12.1458	28.94	14.0681		29.01	15.1061	29.03	14.7379		29.03	15.9864	28.95	17.742	28.99	13.8021		29.01	14.7224	29.02	12.619		28.96	17.643	28.99	16.3019	29.01	14.8792		29	13.8076	29.03	15.8169		29.03	13.5532	29.03	21.7447	28.95	14.7385
	29.23	12.5965	29.14	15.7178		29.21	16.3752	29.22	16.4017		29.23	15.3382	29.14	17.9678	29.19	14.1675		29.21	15.1187	29.23	11.7342		29.16	18.5296	29.19	16.2696	29.2	14.7774		29.2	16.069	29.23	15.6834		29.21	13.9421	29.23	24.3079	29.16	13.431
	29.43	11.4316	29.36	15.6069		29.4	15.4422	29.42	16.16		29.43	15.5557	29.35	17.9284	29.39	12.7233		29.41	12.9481	29.43	12.193		29.35	17.295	29.39	17.9134	29.4	14.7675		29.4	15.4704	29.43	16.4321		29.41	13.8202	29.42	24.0624	29.36	14.6682
	29.63	11.9094	29.55	14.8405		29.6	15.2015	29.62	15.7515		29.63	15.8404	29.56	16.7891	29.59	13.0991		29.61	14.8089	29.62	12.9482		29.56	17.9202	29.59	17.3624	29.6	15.3216		29.6	16.4869	29.63	15.8129		29.61	13.3886	29.63	23.3853	29.55	14.3187
	29.83	11.2814	29.75	14.3084		29.8	14.0314	29.81	14.9816		29.83	17.251	29.74	16.8064	29.79	13.293		29.81	14.6787	29.83	12.7139		29.74	17.6104	29.79	16.5248	29.82	14.1232		29.8	15.2227	29.82	17.3989		29.82	13.1665	29.83	23.5505	29.74	13.4594
	30.02	10.7512	29.93	16.5131		30.01	16.1008	30.02	16.1032		30.03	15.6744	29.95	16.1014	29.99	13.7654		30	14.7338	30.02	12.2312		29.94	18.0351	30	15.8388	30	13.6084		30	15.0053	30.02	14.2996		30.01	13.8121	30.02	24.1009	29.95	14.1885
	30.23	12.1795	30.15	16.0955		30.22	14.8082	30.22	16.3343		30.24	15.8275	30.15	16.6261	30.19	14.8415		30.2	15.0282	30.22	11.8813		30.17	17.6284	30.19	17.6164	30.22	14.9746		30.2	13.7447	30.23	16.9388		30.23	13.4698	30.23	23.6682	30.14	12.6092
	30.43	10.6265	30.36	14.4327		30.41	15.446	30.42	13.8102		30.43	15.8747	30.34	17.5536	30.39	13.6547		30.41	13.2942	30.42	11.9374		30.34	19.27	30.4	17.2083	30.41	14.8157		30.4	15.5396	30.42	16.127		30.42	13.0777	30.43	22.4974	30.35	13.437
	30.63	10.9885	30.55	16.6446		30.61	15.3669	30.63	15.3354		30.63	16.4903	30.54	17.1354	30.59	14.8343		30.6	14.0531	30.62	12.1543		30.55	18.9338	30.59	16.6303	30.61	15.0637		30.6	16.0631	30.63	16.6868		30.63	12.6901	30.63	22.4509	30.54	14.9363
	30.82	11.5249	30.75	14.6849		30.81	15.0432	30.82	17.2744		30.84	15.6608	30.75	16.0841	30.79	15.2416		30.82	14.5216	30.83	12.541		30.77	18.7945	30.8	16.1356	30.81	14.7609		30.8	15.1602	30.84	17.2681		30.82	13.6238	30.83	22.4407	30.75	13.6453
	31.04	12.2408	30.95	14.418		31	15.326	31.02	15.9057		31.02	14.8326	30.94	16.623	30.99	13.7593		31.01	13.9079	31.02	11.5471		30.94	18.5564	30.99	17.0245	31	16.3972		31.01	16.472	31.04	16.8987		31.01	13.4703	31.03	22.8376	30.95	14.8917
	31.24	11.6697	31.14	12.7362		31.2	15.126	31.22	14.6173		31.23	16.1237	31.14	16.9681	31.19	14.7474		31.22	14.781	31.22	11.3211		31.15	18.9825	31.19	17.098	31.21	12.9284		31.2	15.1155	31.23	15.8509		31.22	13.2859	31.23	22.5451	31.16	14.9353
	31.43	11.221	31.35	14.4505		31.41	14.7713	31.42	14.1087		31.43	16.1862	31.35	16.3736	31.39	15.3042		31.42	14.3551	31.42	11.8819		31.36	18.5445	31.39	15.6635	31.41	14.9464		31.4	15.0156	31.43	16.5844		31.43	14.2264	31.44	22.0692	31.35	14.7373
	31.63	11.2967	31.54	14.6205		31.62	13.1498	31.62	14.7043		31.63	16.1325	31.54	16.8239	31.59	13.3242		31.61	14.008	31.63	11.7379		31.56	17.7876	31.59	16.3269	31.61	15.9069		31.6	15.0083	31.62	15.5701		31.62	12.9758	31.63	23.1229	31.56	12.813
	31.82	11.2548	31.74	14.5328		31.82	15.13	31.82	14.44		31.83	15.3381	31.74	16.1863	31.79	14.7075		31.81	15.5985	31.83	10.967		31.75	17.1961	31.79	17.3384	31.81	15.4368		31.79	14.1513	31.83	15.4515		31.82	12.2216	31.82	23.2718	31.75	14.5721
	32.03	11.9503	31.96	15.4272		32.01	14.8851	32.03	16.0893		32.03	15.3808	31.94	16.6773	31.99	13.8496		32.01	13.7877	32.03	11.8298		31.94	17.3703	31.99	17.5725	32	13.8786		32	16.8477	32.03	16.4249		32.02	12.6332	32.02	24.521	31.96	13.4899
	32.23	11.2476	32.16	15.8959		32.21	14.0549	32.22	14.9408		32.23	15.0422	32.15	17.2798	32.19	13.9456		32.21	14.7049	32.22	13.2311		32.14	18.2138	32.19	17.8457	32.2	15.2625		32.2	14.6759	32.23	18.3471		32.22	13.8906	32.23	22.6323	32.15	12.5265
	32.43	11.6639	32.34	15.3027		32.4	14.2678	32.42	15.9296		32.43	16.4622	32.33	16.5101	32.39	13.5883		32.41	14.2667	32.42	11.2034		32.35	18.3536	32.4	17.801	32.4	15.6895		32.4	15.1591	32.43	14.9564		32.42	12.32	32.43	23.337	32.35	12.8007
	32.64	11.2739	32.54	15.3318		32.6	15.4125	32.62	15.805		32.63	14.739	32.56	16.5627	32.59	14.6527		32.61	13.8646	32.62	11.6434		32.55	17.612	32.59	17.0378	32.6	15.314		32.61	15.2495	32.63	17.6295		32.62	13.7143	32.63	22.8109	32.54	15.0114
	32.82	12.6901	32.75	14.7676		32.8	14.6305	32.81	15.1077		32.83	15.9289	32.73	16.7616	32.78	14.6928		32.8	15.4127	32.81	11.1376		32.74	18.0037	32.78	16.9593	32.8	15.503		32.79	15.0804	32.82	17.6707		32.81	13.273	32.82	21.9316	32.74	13.7642
	33.04	11.2084	32.95	14.4739		33.01	14.6523	33.02	15.2843		33.03	15.5492	32.94	16.5214	32.99	12.4982		33.02	13.1149	33.02	11.2915		32.94	17.5055	32.99	18.1688	33.01	13.8342		33.01	15.6468	33.03	16.8057		33.02	12.7352	33.02	21.8626	32.95	14.2505
	33.23	11.2179	33.15	13.5226		33.21	14.1181	33.22	16.8623		33.23	15.6858	33.16	17.0901	33.19	14.5651		33.22	14.8313	33.22	13.0017		33.15	16.2265	33.19	18.4145	33.21	14.9018		33.2	14.9976	33.22	16.7077		33.22	12.7252	33.23	21.5112	33.15	13.5286
	33.43	11.3297	33.35	14.1363		33.41	15.2489	33.42	16.4818		33.43	16.3642	33.34	16.3053	33.39	14.5759		33.41	13.6995	33.43	11.8884		33.35	17.6732	33.4	17.4095	33.41	14.3087		33.4	16.9271	33.42	14.6246		33.43	12.902	33.43	22.8984	33.34	13.1591
	33.62	10.3469	33.55	14.7992		33.61	16.0657	33.62	15.3301		33.63	16.5074	33.54	16.3085	33.6	15.6418		33.61	12.2917	33.62	11.6779		33.55	17.3166	33.59	16.1698	33.61	15.1391		33.6	14.8904	33.63	17.2079		33.62	13.7985	33.63	23.1481	33.54	13.5161
	33.82	11.9404	33.74	13.8738		33.8	16.1429	33.81	15.8819		33.82	15.7488	33.74	16.664	33.78	14.5221		33.8	13.9525	33.82	11.9989		33.76	17.6111	33.78	16.9494	33.8	14.5342		33.79	15.8374	33.82	16.421		33.82	13.8353	33.82	22.463	33.74	12.9626
	34.03	13.0193	33.96	13.0412		34	15.3656	34.01	15.1469		34.03	15.2568	33.94	15.157	33.99	14.325		34.01	13.9056	34.03	12.1666		33.96	18.0837	33.99	16.6324	34	15.5306		34	14.6494	34.03	16.3543		34.01	13.0655	34.03	22.6935	33.95	13.3344
	34.23	10.5183	34.16	13.7205		34.21	15.9609	34.22	16.1504		34.24	14.0105	34.15	16.3485	34.19	13.4212		34.21	13.8625	34.22	12.4016		34.14	17.6331	34.19	17.1015	34.2	14.6542		34.2	15.2531	34.23	15.6198		34.22	12.8868	34.23	22.0249	34.15	13.3552
	34.43	12.1565	34.34	13.6325		34.41	15.0209	34.42	14.6968		34.43	14.8923	34.33	17.5109	34.39	14.3827		34.4	13.7966	34.42	11.1917		34.35	17.391	34.39	16.9447	34.4	14.6329		34.41	16.3056	34.43	14.7048		34.42	13.6867	34.42	22.0862	34.34	12.6599
	34.63	10.8348	34.55	14.6379		34.61	15.0158	34.62	16.473		34.64	15.8831	34.54	16.2947	34.6	13.4451		34.61	15.2537	34.62	10.5622		34.54	18.0383	34.6	17.2637	34.6	14.5004		34.6	14.0505	34.62	13.5483		34.61	12.4561	34.62	21.8667	34.55	12.4652
	34.83	11.4193	34.75	15.1687		34.81	16.1651	34.83	14.7223		34.83	14.479	34.74	16.2258	34.79	14.1768		34.81	13.0575	34.82	11.448		34.76	17.4262	34.8	17.6498	34.82	14.9139		34.8	15.0931	34.82	15.9446		34.83	13.017	34.83	21.742	34.74	14.1597
	35.02	9.92866	34.94	14.6628		35.01	14.711	35.02	16.3204		35.03	14.4457	34.94	19.4915	34.99	13.7184		35.01	14.3765	35.02	10.5061		34.95	18.2702	34.99	17.9256	35.01	12.8306		35	15.6803	35.01	15.4239		35.02	12.4888	35.03	22.6315	34.94	11.6446
	35.23	10.6328	35.13	14.3585		35.21	16.2946	35.22	15.7713		35.23	17.005	35.14	17.2688	35.2	15.3217		35.21	13.8673	35.22	11.8365		35.16	17.6184	35.2	17.7011	35.21	13.0973		35.2	15.847	35.23	16.5235		35.22	13.0224	35.22	22.9559	35.14	13.7341
	35.43	10.7905	35.35	13.9576		35.41	15.3629	35.42	16.6024		35.43	15.485	35.33	15.9993	35.39	12.7416		35.41	12.6039	35.42	11.9321		35.35	17.0621	35.39	16.5869	35.4	14.8215		35.4	15.486	35.43	16.2813		35.42	12.9512	35.42	23.5243	35.34	13.3094
	35.62	11.4632	35.55	13.8632		35.61	15.6017	35.62	15.7739		35.63	14.6715	35.54	15.6731	35.59	13.5329		35.61	12.7663	35.62	10.7671		35.55	18.862	35.6	17.2264	35.61	14.5528		35.6	14.8566	35.62	16.2608		35.62	12.6974	35.63	22.3323	35.55	13.1158
	35.83	11.9122	35.76	14.6377		35.81	16.1357	35.82	16.257		35.83	15.2611	35.75	15.3532	35.79	14.5888		35.81	13.3076	35.82	11.1092		35.76	18.0222	35.8	16.9729	35.81	14.6868		35.8	17.0156	35.83	14.4838		35.82	13.0038	35.83	21.7341	35.75	14.0814
	36.03	11.0489	35.96	14.3857		36.01	14.7292	36.03	15.2918		36.03	15.4712	35.95	16.6392	35.99	14.3695		36.01	15.7462	36.02	10.9501		35.96	17.6986	35.99	17.3224	36.01	14.1069		36	14.8041	36.03	14.4249		36.02	12.0839	36.03	22.6498	35.95	14.2628
	36.23	10.7032	36.16	15.0264		36.21	14.3875	36.22	16.0588		36.24	15.7379	36.14	17.0863	36.19	13.2819		36.21	13.6034	36.23	11.3741		36.14	18.5813	36.19	16.3995	36.21	14.403		36.2	14.7706	36.22	15.8967		36.22	13.1419	36.23	21.3891	36.15	14.2554
	36.43	11.7807	36.34	14.0334		36.41	13.9614	36.42	14.8931		36.43	15.1223	36.35	15.3225	36.39	15.8006		36.41	14.2986	36.42	11.2206		36.33	16.8366	36.39	17.3271	36.41	14.5077		36.4	15.7405	36.42	16.4791		36.42	12.4488	36.43	22.1651	36.34	13.8439
	36.63	11.9375	36.55	13.0728		36.61	14.8522	36.62	16.3727		36.63	16.2564	36.56	16.2161	36.6	14.8575		36.61	14.0854	36.62	11.2451		36.56	18.4695	36.59	16.3909	36.61	13.6703		36.6	15.8103	36.63	15.2864		36.63	12.7165	36.63	19.4092	36.56	13.1452
	36.83	11.8867	36.75	13.686		36.81	14.2883	36.82	14.3035		36.83	14.8394	36.74	16.6554	36.79	13.7466		36.81	13.2711	36.82	11.7874		36.76	17.7692	36.8	17.0927	36.81	13.6552		36.8	14.9138	36.83	16.1746		36.82	12.9294	36.82	21.9662	36.75	13.9394
	37.03	11.9039	36.95	15.5225		37.01	13.752	37.02	18.0593		37.03	16.0752	36.94	16.6702	36.99	12.6306		37.01	13.9679	37.02	10.6451		36.96	17.9551	36.99	17.0514	37.01	13.6516		37	14.9636	37.03	15.6022		37.03	13.2596	37.03	22.9148	36.96	14.7243
	37.23	11.8468	37.14	13.2927		37.21	14.8984	37.22	16.3237		37.23	14.5215	37.14	16.8231	37.19	13.5948		37.21	13.8236	37.22	11.0936		37.16	16.4081	37.2	15.6609	37.21	14.1641		37.2	15.5608	37.23	15.6924		37.22	12.6997	37.23	23.3203	37.17	15.4608
	37.43	11.4358	37.34	14.7849		37.4	14.9948	37.42	14.4053		37.42	15.2965	37.33	17.1984	37.39	14.2081		37.41	13.7175	37.42	11.0398		37.35	18.0392	37.39	16.4908	37.4	13.9897		37.4	15.0516	37.43	15.018		37.41	12.282	37.43	22.2199	37.35	14.2383
	37.63	11.8252	37.56	13.4726		37.6	14.6564	37.62	14.8527		37.63	15.9069	37.54	16.4772	37.6	14.4478		37.61	13.0887	37.63	12.1616		37.55	17.1628	37.59	18.3923	37.61	14.76		37.6	15.5108	37.63	15.4882		37.62	12.9465	37.63	22.0444	37.55	12.8798
	37.83	11.1333	37.75	14.0634		37.81	13.8073	37.82	14.6674		37.83	14.9012	37.76	15.589	37.79	14.6197		37.81	13.2705	37.83	10.7709		37.74	18.6901	37.79	17.1337	37.81	14.5068		37.8	16.6853	37.82	16.2438		37.82	12.3736	37.83	22.3176	37.75	12.8246
	38.03	11.3955	37.96	13.9221		38	14.723	38.02	15.3955		38.03	14.9865	37.94	16.3802	37.99	14.0694		38.01	13.9211	38.02	11.9061		37.94	16.7172	37.99	16.7734	38.01	14.3003		38	17.4591	38.02	15.9179		38.02	13.1559	38.03	24.1687	37.95	14.7772
	38.23	10.9893	38.15	13.7172		38.21	14.9456	38.22	15.2475		38.23	14.7101	38.15	15.5912	38.2	14.7581		38.2	12.5715	38.21	11.9311		38.15	16.9921	38.2	17.2257	38.21	13.8395		38.2	15.5215	38.23	15.6007		38.22	12.6245	38.23	20.891	38.14	14.7529
	38.43	10.578	38.34	14.006		38.41	15.8197	38.42	14.7056		38.42	14.2891	38.34	16.1539	38.39	14.5605		38.4	14.0567	38.41	10.2727		38.35	17.7134	38.39	17.8396	38.4	12.5186		38.4	15.8508	38.42	16.3862		38.42	14.3726	38.43	22.2428	38.33	14.001
	38.63	10.1779	38.55	13.4786		38.61	14.5	38.62	14.6133		38.63	15.8403	38.54	16.1356	38.59	12.7853		38.62	13.9194	38.62	11.176		38.56	18.0007	38.59	15.6248	38.6	14.7139		38.6	15.773	38.63	15.2204		38.62	12.393	38.63	21.8334	38.54	13.3109
	38.83	11.2534	38.74	14.6537		38.81	14.6213	38.82	15.9858		38.83	16.1239	38.74	16.4957	38.79	13.7922		38.81	13.9948	38.82	10.3993		38.75	16.6195	38.8	17.1086	38.81	14.7712		38.8	15.7507	38.84	17.0456		38.82	13.1275	38.84	21.0322	38.76	13.6505
	39.03	11.507	38.95	15.1015		39.01	12.9242	39.02	16.6716		39.03	14.7027	38.95	16.406	38.99	13.8359		39.01	13.0129	39.03	10.7903		38.97	17.1996	38.99	17.0245	39.02	14.1635		39	17.7302	39.03	15.5582		39.02	12.515	39.04	22.1042	38.95	13.7494
	39.24	10.9654	39.14	13.7371		39.2	15.4786	39.22	17.1751		39.23	15.0395	39.15	15.9441	39.2	14.8821		39.21	13.3345	39.23	11.4115		39.14	16.4062	39.19	16.257	39.21	13.5601		39.2	15.7584	39.22	15.5889		39.23	12.3089	39.23	21.7911	39.15	13.5082
	39.42	12.1551	39.34	14.3034		39.4	14.2376	39.41	16.3622		39.43	14.8345	39.35	15.8078	39.4	14.0488		39.41	14.4735	39.43	10.7689		39.35	16.2345	39.39	16.8596	39.42	14.2996		39.4	14.9976	39.42	13.7133		39.42	12.8116	39.43	22.6302	39.34	12.4689
	39.62	10.3209	39.56	14.4185		39.61	14.3023	39.62	16.0764		39.63	13.9127	39.54	17.1415	39.59	15.5392		39.6	13.6793	39.62	10.1082		39.56	17.8142	39.59	16.6203	39.61	13.9432		39.6	14.5624	39.62	17.1377		39.62	13.0642	39.63	21.7613	39.54	12.9706
	39.83	11.0011	39.74	13.8271		39.81	14.2377	39.82	16.1836		39.83	15.11	39.74	15.8749	39.79	13.8155		39.8	13.4601	39.82	10.7072		39.74	17.3346	39.79	17.2902	39.8	15.6794		39.8	16.4125	39.83	16.5947		39.82	12.9557	39.83	21.2311	39.75	13.2514
	40.03	10.982	39.94	13.1945		40.02	13.6652	40.02	14.3359		40.03	14.7588	39.95	17.0959	40	13.9959		40.01	12.815	40.02	10.9849		39.94	17.6443	40	16.1763	40	13.2514		40	15.4998	40.03	15.4914		40.02	13.0158	40.03	22.1979	39.94	12.7251
	40.23	11.5975	40.15	13.9747		40.21	13.9708	40.22	15.0827		40.23	14.8867	40.14	15.0455	40.19	12.6094		40.22	14.1978	40.23	9.44927		40.16	17.0841	40.19	16.6132	40.2	13.851		40.2	15.47	40.23	15.3851		40.22	13.1069	40.23	21.1465	40.15	13.3199
	40.44	10.7671	40.33	14.1667		40.41	15.1521	40.43	14.6248		40.43	14.6557	40.34	16.5425	40.4	12.8547		40.41	13.6753	40.42	10.5594		40.36	17.262	40.4	17.0652	40.4	14.844		40.4	15.7838	40.42	16.1542		40.42	12.0673	40.43	22.4801	40.33	13.8149
	40.64	11.4171	40.54	13.44		40.61	14.5206	40.62	14.8216		40.63	14.1217	40.55	16.4696	40.6	13.2497		40.61	13.7759	40.62	11.1617		40.54	16.4516	40.59	17.029	40.6	12.8383		40.6	14.8355	40.62	16.2131		40.61	11.3102	40.62	20.0426	40.55	13.3596
	40.83	10.2377	40.76	13.707		40.81	14.1535	40.82	15.2904		40.83	15.1582	40.74	14.8436	40.79	12.9097		40.82	13.3923	40.83	11.1795		40.75	17.3427	40.8	17.1541	40.8	13.0737		40.8	15.2965	40.82	16.0336		40.81	12.3499	40.82	21.1598	40.74	14.2462
	41.04	10.5261	40.95	12.2058		41.01	14.7048	41.02	15.2599		41.03	15.7022	40.93	16.6124	40.99	14.6043		41.01	13.8547	41.02	11.3156		40.98	17.7521	40.99	16.329	41.02	12.8984		41	16.0522	41.03	16.1253		41.03	13.551	41.03	21.449	40.95	13.405
	41.22	10.8499	41.14	13.4386		41.21	13.0913	41.22	15.4347		41.23	15.2467	41.14	15.7527	41.19	13.743		41.2	13.1532	41.22	11.1141		41.14	16.9412	41.2	16.7433	41.21	13.2046		41.21	14.7574	41.23	15.7769		41.23	12.2991	41.22	21.1636	41.15	13.4015
	41.43	10.5815	41.35	12.99		41.41	13.7808	41.42	15.6733		41.44	15.1551	41.34	16.2161	41.39	13.0013		41.42	14.6156	41.43	12.1949		41.35	17.4888	41.4	17.7227	41.4	13.4273		41.4	15.7191	41.43	13.9134		41.42	11.4397	41.42	21.0798	41.35	13.6736
	41.62	10.3134	41.54	12.9403		41.6	14.6282	41.62	15.0877		41.64	14.8369	41.54	17.311	41.59	12.3661		41.6	13.4013	41.62	10.1072		41.56	16.4771	41.6	16.4545	41.61	14.6008		41.61	15.827	41.64	14.6498		41.62	10.355	41.63	22.296	41.57	13.0971
	41.83	11.3873	41.74	14.6319		41.81	14.7167	41.82	15.3266		41.83	16.0515	41.75	16.5446	41.8	12.5452		41.81	14.1594	41.83	11.3723		41.75	16.9925	41.79	17.7733	41.8	13.5518		41.8	14.4595	41.83	15.1036		41.82	12.5333	41.83	20.4075	41.76	14.0605
	42.03	10.4419	41.96	14.1601		42.01	12.9923	42.02	15.5626		42.03	15.2019	41.94	17.2585	41.99	14.038		42.01	14.0085	42.02	10.3785		41.94	15.9714	41.99	15.5482	42	12.8357		42	15.6101	42.02	16.3507		42.01	13.0879	42.02	20.576	41.95	14.091
	42.23	10.3879	42.14	14.6928		42.21	14.3263	42.22	15.6692		42.23	15.317	42.15	16.6431	42.19	13.3943		42.21	12.9891	42.22	10.7865		42.15	17.8791	42.2	15.1417	42.2	13.4978		42.2	15.2564	42.22	16.4383		42.21	12.1109	42.22	20.0658	42.16	14.8003
	42.43	11.8823	42.35	13.6951		42.41	13.9443	42.42	15.532		42.43	14.3375	42.35	16.4981	42.39	13.9884		42.41	13.6642	42.42	10.7724		42.35	17.3159	42.39	16.3875	42.41	13.2821		42.4	16.5582	42.43	15.3739		42.42	11.305	42.43	21.4896	42.34	14.9363
	42.63	11.2102	42.56	13.0977		42.61	13.1779	42.62	13.9016		42.62	14.7865	42.54	15.6138	42.59	12.9828		42.61	12.4949	42.62	11.5212		42.55	16.6395	42.59	16.8445	42.62	13.7991		42.6	16.7242	42.62	16.4299		42.63	11.4481	42.63	21.5132	42.55	12.545
	42.82	10.4773	42.75	13.9158		42.81	13.6621	42.82	14.9347		42.84	14.4154	42.74	15.9611	42.79	13.9437		42.81	12.6931	42.82	9.87629		42.74	16.8518	42.79	17.1243	42.8	13.941		42.8	14.6127	42.83	16.0215		42.82	11.441	42.83	21.1902	42.75	12.9462
	43.03	11.3691	42.96	13.033		43.01	13.5963	43.02	15.2667		43.03	15.5895	42.94	14.8272	42.99	13.5513		43.01	13.1245	43.02	10.2048		42.95	16.6507	42.99	16.6883	43	12.6596		43	16.2591	43.03	17.0071		43.02	12.1926	43.03	20.5035	42.94	12.7188
	43.24	9.65365	43.16	13.6203		43.2	13.3088	43.22	14.465		43.23	14.6211	43.15	15.7751	43.2	12.3738		43.2	13.1919	43.22	11.3635		43.14	16.6266	43.19	16.0385	43.2	12.4554		43.2	17.0931	43.23	16.1739		43.22	11.9154	43.23	20.884	43.14	13.4484
	43.43	11.957	43.35	13.6904		43.4	12.1091	43.42	14.2825		43.43	15.0987	43.35	15.9308	43.39	12.8962		43.4	13.8266	43.41	10.4168		43.35	17.0245	43.39	15.9626	43.4	12.3081		43.4	14.8964	43.42	15.0298		43.41	11.8144	43.43	21.082	43.35	13.1145
	43.63	10.3932	43.55	14.3014		43.6	13.8925	43.61	14.0691		43.63	14.4899	43.54	15.0574	43.6	13.481		43.61	12.6581	43.61	10.3515		43.54	17.3409	43.6	16.507	43.6	12.4889		43.6	15.4297	43.62	15.3418		43.61	11.7066	43.62	20.5658	43.56	14.3892
	43.83	11.2712	43.74	12.9278		43.81	13.7889	43.82	13.7888		43.83	15.3659	43.75	16.526	43.79	12.7083		43.81	12.3346	43.82	9.66002		43.76	17.2633	43.79	16.4579	43.81	12.705		43.8	16.4512	43.83	15.7604		43.82	10.675	43.83	19.6006	43.76	13.6679
	44.03	11.1227	43.96	13.3494		44.02	12.5452	44.02	14.994		44.02	13.8689	43.93	15.6135	44	12.5611		44.02	12.454	44.02	9.33737		43.95	17.6933	44	16.0361	44.01	13.7746		44	15.2043	44.02	16.4297		44.02	12.4419	44.02	20.4683	43.94	13.9669
	44.22	10.7475	44.16	13.1289		44.21	13.9228	44.23	13.5411		44.23	14.1811	44.14	15.1082	44.19	12.5134		44.21	13.2129	44.23	9.26349		44.14	17.6471	44.19	15.883	44.21	12.1195		44.2	16.5592	44.23	15.9106		44.22	11.6805	44.23	21.1883	44.16	11.4169
	44.42	11.1222	44.35	13.5308		44.41	13.5168	44.42	14.9714		44.42	15.331	44.35	15.3542	44.39	13.3612		44.41	13.436	44.42	10.5667		44.36	17.1278	44.39	15.8285	44.41	13.4015		44.4	16.8774	44.43	15.1615		44.43	10.3618	44.43	20.5612	44.35	13.3509
	44.63	11.616	44.55	12.5505		44.61	13.5507	44.62	12.9738		44.63	14.4185	44.55	15.4444	44.6	11.6146		44.61	11.324	44.62	10.8272		44.56	17.8878	44.59	15.9704	44.61	12.8936		44.6	15.5313	44.63	15.2059		44.62	11.3731	44.63	20.6016	44.55	12.1521
	44.83	11.116	44.76	12.9854		44.8	13.6594	44.82	13.1052		44.83	12.9378	44.75	14.0356	44.8	11.3999		44.81	12.9746	44.82	10.2583		44.75	17.1552	44.79	16.2409	44.8	12.6652		44.8	14.4444	44.82	16.1869		44.82	11.3257	44.83	21.2683	44.74	12.8054
	45.03	10.2938	44.94	11.5872		45.01	12.7997	45.02	15.0573		45.03	15.7003	44.94	15.3203	44.99	11.7246		45	13.3596	45.02	10.3133		44.95	16.8648	45	15.8736	45	13.6612		45	13.921	45.02	14.9667		45.01	11.1019	45.02	20.2735	44.95	14.3033
	45.23	11.2874	45.15	13.3579		45.22	13.0917	45.22	14.384		45.23	14.0041	45.14	14.9778	45.2	13.0081		45.2	12.003	45.21	10.2972		45.17	16.6947	45.2	16.8153	45.21	12.1761		45.2	15.2173	45.22	16.0677		45.22	10.2703	45.23	21.6636	45.15	12.7487
	45.43	10.2491	45.34	13.4867		45.41	12.0944	45.42	15.4216		45.43	14.4075	45.35	15.3357	45.39	13.2245		45.41	11.092	45.43	9.84223		45.35	16.8504	45.4	15.9656	45.41	14.5916		45.4	14.3906	45.42	16.5282		45.41	9.88479	45.42	20.772	45.35	13.2348
	45.62	10.9326	45.54	14.857		45.61	12.6372	45.62	13.7583		45.62	15.0105	45.53	14.5948	45.59	12.4539		45.61	12.3459	45.62	10.2694		45.56	17.8599	45.6	15.4567	45.62	12.9024		45.6	15.075	45.62	15.1536		45.62	10.4068	45.63	19.3194	45.54	13.1747
	45.82	11.4419	45.76	14.1929		45.81	12.2541	45.83	13.3439		45.82	14.2839	45.74	15.647	45.8	12.0264		45.81	11.6237	45.83	10.237		45.75	17.5953	45.8	16.7242	45.81	13.9818		45.8	15.8985	45.83	15.9443		45.82	11.9965	45.82	19.5608	45.74	11.4281
	46.02	11.4267	45.93	13.3884		46	14.0807	46.02	14.2192		46.03	13.3232	45.95	14.909	45.99	11.5661		46	12.228	46.02	9.31884		45.95	15.0709	45.99	16.3865	46.01	11.6575		46	14.7985	46.03	14.3295		46.02	10.1592	46.02	18.4802	45.94	13.219
	46.22	10.9586	46.16	12.6383		46.2	12.1723	46.21	13.6892		46.23	14.9222	46.14	14.5477	46.19	10.7467		46.21	12.3505	46.22	9.98791		46.16	16.0453	46.2	15.6185	46.21	14.4601		46.2	15.617	46.22	15.4988		46.22	10.8754	46.23	20.1709	46.14	12.4875
	46.43	9.34868	46.36	13.2394		46.4	11.6066	46.41	13.658		46.43	13.5644	46.34	16.4841	46.4	11.0398		46.41	12.4774	46.42	9.40053		46.36	16.514	46.4	18.4207	46.4	13.3094		46.4	16.529	46.42	15.131		46.42	10.4587	46.43	20.3453	46.35	13.1041
	46.63	10.6208	46.54	12.616		46.62	11.3129	46.62	15.2513		46.63	15.8898	46.55	16.6773	46.6	11.557		46.61	13.714	46.62	8.91562		46.55	15.7814	46.6	16.0923	46.6	12.0825		46.61	14.6045	46.62	13.3878		46.61	10.5042	46.62	19.8132	46.55	14.4726
	46.83	10.279	46.75	14.5227		46.81	13.1345	46.81	13.6313		46.82	13.9215	46.73	14.7245	46.79	11.1814		46.8	12.5695	46.81	7.51373		46.76	17.5274	46.79	16.3649	46.81	12.3431		46.8	15.8765	46.82	16.0651		46.82	8.9115	46.83	21.2508	46.75	13.035
	47.02	10.7297	46.97	10.707		47.01	12.7672	47.02	13.4821		47.03	14.7583	46.95	13.7514	46.99	12.0368		47.02	13.5138	47.02	10.2268		46.93	16.8145	46.99	16.4112	47.01	12.8814		47	15.465	47.02	15.2704		47.02	10.9112	47.03	20.995	46.95	12.557
	47.23	9.77714	47.14	13.0771		47.21	11.8378	47.23	13.6939		47.22	13.4501	47.15	14.5089	47.2	12.2544		47.21	13.4127	47.22	9.79135		47.14	16.0444	47.19	16.7999	47.2	13.168		47.2	13.8042	47.23	15.8981		47.22	9.78922	47.22	20.6025	47.16	12.3455
	47.42	9.90176	47.35	13.7489		47.41	11.3101	47.42	14.4911		47.43	13.8896	47.34	16.757	47.39	11.5554		47.42	12.9973	47.42	9.65837		47.37	15.4298	47.39	15.1798	47.41	11.7337		47.39	15.0168	47.43	15.2446		47.42	10.2532	47.43	19.1145	47.36	12.8049
	47.63	9.5819	47.56	14.2731		47.61	12.9364	47.62	14.0471		47.63	13.2755	47.55	15.2645	47.59	9.82917		47.61	11.4181	47.63	9.30723		47.55	16.2696	47.59	15.2783	47.6	10.8084		47.6	14.5814	47.63	16.0783		47.62	9.56489	47.63	20.9094	47.56	12.564
	47.83	9.52938	47.74	13.3367		47.8	12.4705	47.82	13.6481		47.83	14.4596	47.75	15.2092	47.8	11.1555		47.81	12.3496	47.82	7.55882		47.75	15.999	47.8	16.0886	47.8	12.1757		47.8	14.6333	47.83	15.9747		47.82	10.4665	47.83	21.1052	47.75	12.0295
	48.03	10.2947	47.95	12.3312		48.01	12.373	48.02	13.1374		48.04	14.3745	47.95	15.9909	48	10.728		48.01	12.2272	48.02	8.30284		47.95	16.3229	47.99	15.6292	48	11.9564		48	14.4473	48.03	15.3447		48.01	8.92556	48.03	19.0765	47.97	12.9893
	48.23	9.4256	48.16	12.2473		48.22	12.4317	48.23	13.3344		48.23	14.1427	48.15	13.9645	48.19	10.4117		48.21	11.4227	48.22	8.04313		48.15	15.9187	48.2	16.4317	48.2	11.3739		48.2	13.361	48.22	15.183		48.22	10.1997	48.22	18.9655	48.15	12.7929
	48.43	10.2113	48.35	12.3858		48.41	11.8985	48.42	12.1499		48.43	13.6348	48.35	14.5833	48.39	9.77409		48.41	11.7107	48.42	8.49636		48.35	15.3469	48.4	14.7411	48.41	12.7886		48.4	14.7133	48.42	14.8039		48.42	9.2364	48.43	21.1299	48.36	12.2862
	48.63	10.5466	48.55	12.7573		48.61	11.3539	48.62	13.5303		48.63	14.3825	48.55	15.586	48.6	11.2688		48.61	13.2161	48.62	9.79198		48.54	15.6085	48.6	15.1113	48.61	11.5043		48.6	14.6746	48.63	16.6501		48.62	10.6752	48.63	19.0714	48.54	12.69
	48.82	10.6512	48.76	12.1522		48.81	11.514	48.83	13.075		48.83	14.3517	48.75	15.2205	48.79	10.6142		48.81	12.087	48.82	8.1305		48.74	16.6483	48.8	14.7542	48.8	10.9244		48.8	14.1032	48.82	13.3531		48.83	8.48266	48.83	20.3263	48.75	11.4769
	49.03	10.5287	48.94	11.6113		49.01	9.97608	49.02	13.2914		49.03	13.6774	48.95	15.2719	49	9.85638		49.01	10.8801	49.02	8.88305		48.96	16.6538	48.99	14.8479	49.01	11.1479		49	13.8383	49.03	14.6911		49.02	9.53393	49.03	18.9043	48.94	12.4698
	49.23	9.11815	49.14	12.6409		49.21	10.2768	49.22	12.4536		49.22	12.8978	49.14	15.5005	49.2	11.4326		49.21	11.8583	49.22	7.4474		49.14	14.6067	49.19	15.1771	49.2	13.569		49.21	12.8817	49.23	15.675		49.22	8.8591	49.23	18.9372	49.14	10.6907
	49.44	9.45382	49.35	12.3628		49.4	10.8435	49.42	12.7448		49.43	14.1913	49.35	14.3571	49.39	10.1684		49.4	11.9216	49.42	8.63113		49.36	14.7465	49.4	14.765	49.41	11.9557		49.41	13.581	49.42	13.1067		49.42	8.46413	49.43	18.2986	49.35	12.1782
	49.63	9.4908	49.54	12.2593		49.6	12.0807	49.61	12.9884		49.64	13.1803	49.55	14.5095	49.59	10.5013		49.61	12.7166	49.62	9.11343		49.55	15.4252	49.59	16.1327	49.61	11.5291		49.61	13.9564	49.62	14.1485		49.62	8.7325	49.64	18.5351	49.55	11.1142
	49.83	10.055	49.75	12.4525		49.8	11.0432	49.81	11.2737		49.84	12.5365	49.75	14.1499	49.8	9.62351		49.81	11.4201	49.82	9.08733		49.74	15.8532	49.8	16.5889	49.81	11.6945		49.8	14.2686	49.83	14.5116		49.82	8.79572	49.83	18.9988	49.75	11.4883
	50.02	10.1981	49.96	12.0114		50.01	11.1243	50.02	11.9987		50.04	13.2069	49.95	13.9846	49.99	9.25586		50.02	12.6213	50.03	8.1279		49.96	15.1179	49.99	14.2836	50.01	10.7033		50	13.041	50.03	13.3466		50.02	7.86439	50.03	17.9375	49.95	12.8812
	50.23	9.69968	50.14	11.7834		50.21	11.5343	50.23	11.5621		50.23	12.6465	50.14	13.5248	50.2	10.5502		50.21	12.2083	50.22	7.07722		50.16	15.1265	50.19	14.4495	50.21	11.9938		50.21	12.372	50.23	16.3157		50.22	9.13378	50.22	18.2807	50.15	11.1548
	50.42	10.2243	50.34	12.2544		50.41	10.8333	50.42	14.0299		50.43	12.8898	50.35	15.3495	50.4	9.91323		50.42	10.101	50.42	7.09023		50.35	15.7776	50.39	14.9027	50.41	10.3787		50.41	15.1487	50.43	13.7505		50.42	7.34298	50.43	19.4755	50.36	11.8141
	50.63	9.38551	50.55	12.6323		50.61	10.9362	50.63	10.0834		50.62	15.2364	50.56	13.3259	50.59	8.91159		50.61	11.2452	50.62	7.31213		50.55	15.9183	50.6	14.6139	50.6	10.6829		50.6	13.8699	50.62	13.9808		50.62	7.20012	50.63	20.0496	50.54	11.4977
	50.83	9.51583	50.74	12.0949		50.81	10.4307	50.82	10.8493		50.83	12.3454	50.75	13.7718	50.8	9.70208		50.81	12.4431	50.82	8.4783		50.75	14.5873	50.79	13.4146	50.8	10.8639		50.8	12.1687	50.82	16.1762		50.83	6.68394	50.83	18.0229	50.74	11.5266
	51.02	9.88298	50.95	13.2971		51.01	8.92348	51.02	12.663		51.03	13.4023	50.95	13.2671	50.99	10.3648		51.01	12.1555	51.02	8.13879		50.95	16.3062	51	14.6284	51	10.5616		51	13.1571	51.02	14.1109		51.02	7.69881	51.03	20.0267	50.96	11.4011
	51.23	9.90796	51.15	11.747		51.21	9.27346	51.22	12.0944		51.22	12.1681	51.16	14.5547	51.2	8.90891		51.21	11.6308	51.23	5.79179		51.15	15.1768	51.19	12.6593	51.2	10.7336		51.2	12.3443	51.22	13.477		51.21	6.99512	51.22	18.4595	51.13	11.3592
	51.42	8.97363	51.35	10.676		51.41	9.9673	51.42	11.0138		51.43	12.6003	51.34	14.5068	51.39	10.2761		51.41	11.0044	51.42	6.10136		51.34	15.045	51.39	14.9156	51.41	10.755		51.41	13.041	51.42	13.394		51.41	6.00199	51.42	17.4595	51.34	10.6697
	51.63	9.5764	51.55	10.639		51.61	9.22645	51.62	9.30678		51.63	13.0081	51.54	14.6647	51.59	10.4651		51.61	11.4656	51.62	7.17312		51.55	13.8275	51.59	13.647	51.61	11.4221		51.61	11.8836	51.63	12.0048		51.62	6.63988	51.63	17.0567	51.55	10.3739
	51.83	9.0153	51.75	12.1555		51.81	9.8598	51.82	11.0264		51.83	12.9657	51.74	12.5683	51.79	9.73728		51.81	12.0961	51.82	5.89636		51.76	14.5957	51.8	14.0948	51.81	10.9227		51.8	11.8428	51.83	13.1178		51.82	7.48976	51.82	19.3043	51.74	10.1931
	52.03	8.09576	51.94	12.3477		52.01	10.0465	52.02	11.0831		52.02	12.8038	51.94	14.6943	51.99	8.96244		52	10.3157	52.01	7.05759		51.95	13.2862	52	13.5774	52.02	10.9749		52.01	13.0362	52.03	12.2379		52.02	7.37705	52.03	19.3128	51.94	10.1078
	52.22	8.86823	52.16	13.473		52.21	9.14329	52.22	12.0617		52.23	12.0136	52.14	13.173	52.19	8.84333		52.22	11.7916	52.22	6.65957		52.15	13.7994	52.2	14.6572	52.2	11.6895		52.2	13.6105	52.23	13.6883		52.22	7.21866	52.22	19.5554	52.16	11.1513
	52.43	8.80535	52.35	12.1133		52.4	8.95343	52.42	10.607		52.43	12.3652	52.35	13.7969	52.39	6.70723		52.41	11.4103	52.43	5.84008		52.35	12.8591	52.4	15.4061	52.4	11.1998		52.4	13.3158	52.43	13.9329		52.42	6.54085	52.43	17.4587	52.35	10.5248
	52.64	8.2435	52.55	12.7307		52.6	9.47646	52.62	10.446		52.63	11.631	52.55	12.647	52.6	8.10286		52.61	11.5108	52.62	6.71991		52.54	13.8	52.6	12.4119	52.6	12.1828		52.61	13.0009	52.63	15.4359		52.62	8.33743	52.63	17.9659	52.55	11.6598
	52.84	8.27626	52.75	10.5536		52.81	10.4081	52.82	10.7137		52.83	10.6058	52.75	12.9555	52.79	7.55182		52.81	12.5618	52.83	6.34305		52.75	13.1292	52.79	13.8728	52.81	9.98367		52.8	11.3831	52.82	12.654		52.82	7.07147	52.83	17.9554	52.75	10.0314
	53.03	9.5078	52.95	12.2335		53.01	9.76774	53.02	9.57783		53.03	11.9008	52.94	15.1955	52.99	7.11703		53.01	10.9245	53.02	4.08577		52.95	13.2271	52.99	13.0021	53.01	8.21695		53	11.6166	53.02	13.2304		53.02	6.24388	53.03	17.3641	52.95	10.7613
	53.23	8.87932	53.15	11.5822		53.21	9.18452	53.21	9.85751		53.23	10.8607	53.14	13.1704	53.19	8.52495		53.2	11.2948	53.22	6.1533		53.14	13.9877	53.2	12.1324	53.21	9.6004		53.2	11.5504	53.23	13.7891		53.22	5.65244	53.23	17.5445	53.14	8.85036
	53.43	8.80197	53.35	11.7558		53.41	9.35158	53.42	8.60166		53.43	11.2145	53.35	13.5435	53.39	7.13643		53.41	12.1217	53.42	5.27722		53.34	12.8083	53.39	12.8705	53.41	9.90641		53.4	12.6514	53.42	11.0393		53.42	5.44315	53.43	16.5004	53.37	9.12964
	53.62	8.17607	53.55	11.3423		53.61	9.18097	53.62	10.1523		53.63	10.9659	53.54	13.9519	53.59	8.77033		53.61	11.9019	53.62	4.42749		53.56	15.5819	53.59	12.4967	53.62	9.76076		53.6	12.5114	53.63	11.3243		53.62	7.65473	53.62	16.3896	53.54	9.06758
	53.84	7.06703	53.74	11.7325		53.8	8.75915	53.82	8.52218		53.83	11.3316	53.75	10.9517	53.79	6.38389		53.81	10.9184	53.82	5.49965		53.75	14.3852	53.8	13.0274	53.8	9.84843		53.81	10.6784	53.83	11.6762		53.83	5.12777	53.83	17.073	53.75	10.0443
	54.03	8.89616	53.95	11.1364		54	8.44172	54.02	9.7549		54.02	11.9735	53.96	12.2418	54	9.03337		54.01	11.3812	54.02	3.50294		53.95	11.8028	53.99	12.039	54	9.00705		54.01	13.0574	54.02	13.2157		54.02	5.27006	54.03	15.3218	53.95	9.83009
	54.23	7.90121	54.15	10.3289		54.2	8.17792	54.21	11.0641		54.23	10.1701	54.15	13.0586	54.19	7.6876		54.21	11.7076	54.22	3.13457		54.16	13.6044	54.2	11.8041	54.21	9.7438		54.2	11.0645	54.21	11.7862		54.22	4.89168	54.24	17.5853	54.14	8.24615
	54.42	8.09252	54.35	9.39954		54.4	8.33815	54.41	10.402		54.43	11.2466	54.35	12.5051	54.4	8.23247		54.41	9.92494	54.43	4.55848		54.36	11.0459	54.4	11.2669	54.4	9.4763		54.4	12.5705	54.42	13.1771		54.41	6.10383	54.42	16.7161	54.35	9.85046
	54.63	9.5969	54.54	10.9399		54.61	7.42139	54.62	11.3855		54.63	11.5342	54.55	12.3956	54.6	6.80948		54.6	9.88779	54.62	4.48685		54.54	12.4329	54.6	12.3861	54.61	9.67804		54.6	10.0296	54.63	12.4842		54.63	4.66986	54.64	16.7019	54.54	7.91844
	54.82	8.84407	54.75	9.91085		54.81	8.00972	54.82	9.98377		54.83	11.125	54.74	11.4716	54.8	8.6571		54.81	9.7138	54.82	4.66621		54.74	12.5445	54.8	13.4028	54.81	7.1468		54.8	11.1905	54.82	12.4383		54.82	4.95683	54.83	16.1999	54.75	7.61727
	55.02	7.93738	54.94	11.2295		55.01	7.13388	55.03	9.43102		55.03	10.2439	54.94	11.2431	55	8.19599		55.01	10.7138	55.02	4.26373		54.96	13.455	54.99	11.1267	55.01	8.31311		55	9.79321	55.03	13.3685		55.02	5.66009	55.02	16.7251	54.95	9.12162
	55.23	7.57301	55.17	10.9273		55.21	7.73796	55.22	7.93885		55.23	10.6646	55.15	11.7738	55.19	9.09485		55.2	9.79063	55.21	4.61824		55.14	12.7712	55.19	11.6332	55.21	8.14256		55.21	7.56484	55.23	12.0498		55.22	5.09133	55.23	15.4765	55.15	8.6516
	55.43	7.39159	55.34	11.4655		55.41	8.31675	55.43	6.70899		55.43	10.6707	55.36	11.1376	55.4	6.65594		55.42	9.98252	55.42	2.4331		55.35	11.5002	55.39	11.0297	55.4	9.13359		55.4	9.47357	55.42	11.6634		55.42	4.43723	55.43	14.653	55.35	8.96197
	55.62	6.919	55.56	9.84867		55.61	7.18861	55.62	10.003		55.63	9.3298	55.55	11.0193	55.6	7.13403		55.62	8.64383	55.62	3.3872		55.56	11.4289	55.6	10.2552	55.61	7.84365		55.61	12.5801	55.62	11.9813		55.62	5.02043	55.63	15.1378	55.54	7.5432
	55.83	8.74756	55.74	10.2864		55.81	7.76125	55.82	8.73174		55.83	10.8218	55.74	11.0907	55.79	4.73381		55.81	9.26154	55.82	2.49813		55.76	9.95096	55.8	10.0936	55.8	7.1186		55.81	11.3062	55.82	11.424		55.82	5.49892	55.82	14.8807	55.75	5.75627
	56.01	7.43607	55.95	8.98465		56.01	7.61782	56.02	10.0532		56.03	9.70277	55.94	11.5809	55.99	6.35472		56.01	10.5731	56.02	3.35248		55.95	10.9195	56	9.98411	56	9.53186		56	10.5848	56.03	10.4613		56.01	5.17546	56.02	13.9122	55.94	7.0195
	56.23	8.99402	56.16	8.61558		56.22	7.66288	56.23	9.91355		56.22	9.03669	56.16	13.2151	56.19	6.92166		56.21	8.96158	56.23	5.14107		56.15	11.2678	56.18	10.1717	56.2	6.93737		56.2	8.2155	56.22	12.1898		56.22	4.68151	56.22	15.8654	56.15	7.57185
	56.43	7.55038	56.33	8.71258		56.42	7.55364	56.42	7.78288		56.43	9.65232	56.34	10.9202	56.4	6.82619		56.4	9.90847	56.42	4.19369		56.34	11.749	56.39	11.5459	56.4	7.64018		56.41	9.65652	56.43	10.4378		56.42	6.03743	56.43	14.9873	56.35	8.07536
	56.62	6.79667	56.55	11.2511		56.61	6.79978	56.63	7.94782		56.63	9.46967	56.56	10.6954	56.59	8.8626		56.6	9.48394	56.61	3.14203		56.53	11.208	56.6	11.3375	56.61	8.03817		56.61	10.6757	56.62	10.8436		56.63	4.11811	56.63	15.2796	56.55	8.02443
	56.83	7.22691	56.76	8.73445		56.81	6.82795	56.82	8.30232		56.83	10.3419	56.75	10.574	56.79	5.92961		56.81	9.73765	56.82	3.04231		56.76	10.2776	56.8	9.47435	56.82	8.75007		56.81	7.02768	56.83	11.6847		56.83	4.55082	56.83	15.4986	56.76	7.21589
	57.02	7.00707	56.94	9.26716		57.01	7.97498	57.02	9.10647		57.02	9.74987	56.94	11.9295	56.99	6.25385		57.01	8.40544	57.02	2.96678		56.95	10.8932	57	9.90763	57	8.52476		57	9.24254	57.03	9.73819		57.02	4.36305	57.03	14.5027	56.97	8.38006
	57.22	6.96266	57.14	10.4568		57.21	6.75089	57.22	8.06172		57.22	7.87025	57.14	11.0532	57.2	6.86813		57.21	8.75486	57.22	2.66529		57.15	12.1654	57.2	9.05491	57.2	7.50524		57.2	7.71295	57.22	10.0405		57.22	4.41459	57.23	14.5303	57.16	6.31013
	57.43	7.49936	57.35	10.7079		57.41	7.12841	57.42	8.60665		57.43	10.4292	57.35	10.8755	57.39	3.94659		57.41	10.0124	57.43	2.04728		57.35	9.4643	57.4	9.58111	57.41	5.97279		57.4	9.49752	57.42	9.78214		57.41	3.98507	57.42	13.1227	57.36	8.67887
	57.62	7.78647	57.53	7.94997		57.61	5.85129	57.62	7.92519		57.63	9.70336	57.54	8.91542	57.59	5.91631		57.61	9.25309	57.62	2.19137		57.55	8.98608	57.59	8.95499	57.61	7.48823		57.6	9.5357	57.63	10.5041		57.61	3.91969	57.62	13.4332	57.56	7.82716
	57.82	6.22885	57.76	8.69032		57.81	6.19851	57.82	8.69393		57.83	9.43078	57.74	10.4384	57.8	4.84578		57.81	8.12941	57.82	1.44377		57.75	10.2784	57.8	9.68011	57.8	7.21154		57.8	9.14277	57.83	11.7405		57.82	5.02479	57.83	13.4532	57.76	6.89687
	58.04	7.59494	57.96	9.53889		58.01	6.72619	58.02	8.52259		58.03	7.38647	57.96	9.55837	57.99	4.52606		58	7.91634	58.02	1.50199		57.96	9.64176	57.99	8.26557	58.01	5.66838		58	9.24352	58.02	9.15316		58.02	2.98729	58.02	13.0787	57.97	6.99254
	58.23	7.26745	58.15	10.0555		58.21	6.87259	58.22	8.2263		58.23	9.04621	58.14	9.89008	58.19	4.80408		58.21	6.91669	58.22	1.31552		58.15	10.1313	58.2	8.57839	58.21	7.04245		58.2	8.33154	58.23	9.81345		58.23	3.88758	58.23	12.61	58.15	6.62662
	58.42	6.63592	58.35	9.04992		58.41	7.52511	58.42	7.54504		58.43	8.85257	58.36	8.2792	58.4	6.01083		58.41	7.28045	58.42	1.9818		58.36	9.82848	58.4	8.85164	58.41	6.50514		58.4	7.16829	58.42	9.26191		58.42	1.39998	58.43	13.8213	58.35	6.23634
	58.62	6.39078	58.54	11.6859		58.6	7.3789	58.62	8.29152		58.62	7.54316	58.56	9.49553	58.6	5.08578		58.61	7.94733	58.62	0.48974		58.55	10.1223	58.6	7.53178	58.6	5.42168		58.6	7.39828	58.62	8.52978		58.61	3.60245	58.63	13.0266	58.54	6.23944
	58.83	6.86766	58.74	8.58691		58.8	6.21217	58.81	8.80535		58.82	8.26267	58.74	10.8937	58.8	7.36287		58.81	7.13517	58.82	0.93748		58.77	9.75793	58.79	7.74659	58.81	4.67077		58.81	8.91925	58.82	8.97622		58.82	2.6579	58.83	15.803	58.76	5.49952
	59.03	6.53483	58.96	8.24961		59	6.60525	59.01	7.13634		59.03	8.1774	58.94	9.73195	59	6.64652		59.01	8.13691	59.02	0.93148		58.95	9.86653	58.99	8.05448	59.01	6.15687		59	8.09334	59.03	7.86657		59.02	3.87259	59.03	13.8773	58.96	4.95189
	59.22	6.48429	59.15	8.86252		59.22	6.20244	59.22	7.64468		59.23	6.71998	59.15	10.2128	59.19	6.67878		59.21	8.57237	59.22	1.611		59.15	9.43855	59.19	7.28228	59.21	3.93339		59.2	5.20559	59.22	7.66358		59.22	2.91826	59.23	11.327	59.15	4.54796
	59.44	6.60874	59.35	7.34583		59.42	6.31859	59.42	7.62557		59.43	7.79095	59.34	10.0625	59.4	4.39625		59.4	9.01173	59.42	0.66309		59.36	7.7239	59.39	6.65859	59.41	3.57295		59.4	6.3282	59.42	9.92485		59.43	2.90293	59.43	11.4927	59.35	5.37045
	59.63	5.94392	59.55	8.43144		59.62	7.91827	59.62	6.62177		59.63	8.91485	59.55	9.76717	59.6	7.29224		59.61	7.12363	59.62	-0.52489		59.54	8.28671	59.6	5.73544	59.61	6.82925		59.6	5.76488	59.63	8.80635		59.62	2.89052	59.62	13.9622	59.55	5.33221
	59.83	7.14118	59.74	9.53066		59.81	6.70774	59.82	7.99556		59.82	9.76466	59.75	9.70759	59.8	5.68901		59.81	6.24388	59.81	-0.07471		59.75	8.72564	59.8	6.78267	59.8	5.1633		59.81	6.86592	59.83	7.09559		59.83	2.07586	59.83	9.21699	59.75	6.9697
	60.02	7.14662	59.95	8.43285		60	7.15626	60.02	6.71681		60.02	6.48083	59.94	10.2185	60	4.33898		60.01	7.09868	60.01	-1.12956		59.96	8.89739	60	6.87605	60.01	5.10632		60	6.82702	60.02	8.59805		60.02	3.82492	60.03	11.3343	59.95	6.78981
	60.22	5.92355	60.16	9.75924		60.21	5.54364	60.22	7.58053		60.22	9.44632	60.15	9.44993	60.2	4.91194		60.21	6.31792	60.22	1.16318		60.13	7.3535	60.19	6.09061	60.19	5.94795		60.2	8.08979	60.22	8.52762		60.21	1.3398	60.23	13.397	60.14	4.05343
	60.43	5.48139	60.37	8.49165		60.4	6.40271	60.41	7.32423		60.43	6.71957	60.35	8.44346	60.39	5.93871		60.41	7.2118	60.43	0.35878		60.35	8.50052	60.4	6.56963	60.4	5.50811		60.4	5.91249	60.42	8.5825		60.41	3.22618	60.43	9.90153	60.35	5.00403
	60.62	6.96292	60.55	9.88429		60.6	6.60084	60.61	7.69567		60.63	7.4688	60.54	9.09748	60.6	5.25437		60.61	5.24187	60.62	0.64374		60.55	8.02699	60.59	5.67066	60.6	5.67901		60.61	8.33451	60.62	8.13721		60.61	3.29773	60.62	11.9614	60.55	5.34558
	60.82	4.73532	60.74	9.09493		60.82	5.43757	60.82	8.41274		60.83	7.7839	60.75	8.22274	60.8	4.62554		60.82	7.05401	60.82	-1.3573		60.75	9.14124	60.8	6.46739	60.81	6.97573		60.81	7.06172	60.83	9.1481		60.82	2.846	60.83	11.39	60.75	4.94362
	61.03	4.60834	60.94	8.89952		61.01	6.40889	61.02	8.08847		61.02	7.02586	60.94	7.46026	60.99	3.03478		61	7.26558	61.01	-1.07583		60.95	7.21076	61	3.37593	61	4.89844		61.01	7.16422	61.03	9.23203		61.02	2.7528	61.02	12.3188	60.96	5.02359
	61.23	5.51757	61.15	9.3426		61.21	6.96442	61.22	7.8242		61.23	5.08108	61.15	9.49861	61.19	5.55291		61.22	5.42975	61.22	1.03201		61.14	8.69955	61.2	6.08285	61.21	4.79539		61.2	6.96728	61.22	8.92584		61.22	2.34198	61.22	12.8993	61.15	5.64931
	61.43	5.14174	61.34	7.02399		61.41	7.62862	61.42	7.64819		61.43	8.85121	61.36	7.67995	61.39	3.56503		61.41	6.34588	61.42	-1.15242		61.37	8.95499	61.4	6.38261	61.41	5.58595		61.41	6.98525	61.43	8.30313		61.42	2.93851	61.43	13.3064	61.36	5.67373
	61.63	5.53096	61.54	8.45226		61.6	6.73195	61.62	7.56003		61.62	8.15309	61.54	7.82772	61.59	5.14024		61.61	6.50153	61.62	-2.49268		61.57	5.6673	61.6	6.2768	61.6	5.59309		61.61	5.16274	61.63	9.07598		61.62	3.08177	61.63	11.9581	61.56	4.88228
	61.83	5.60314	61.77	8.04161		61.8	4.96429	61.82	6.60269		61.83	7.08656	61.74	8.09376	61.8	4.70758		61.81	5.94079	61.83	-1.67372		61.75	7.52736	61.8	4.29766	61.8	5.89733		61.8	5.95426	61.82	8.85111		61.81	2.77382	61.83	12.9383	61.76	4.67881
	62.03	6.48322	61.96	6.70247		62.01	6.21144	62.02	7.36228		62.04	5.10066	61.96	8.65019	62	3.6627		62.01	6.45885	62.02	-0.10931		61.96	7.9141	62	5.31949	62	4.93721		62	4.17605	62.02	6.32045		62.01	2.62184	62.02	11.9215	61.96	6.09489
	62.22	7.02608	62.15	7.37334		62.21	6.602	62.23	7.25475		62.23	7.39371	62.14	8.81364	62.2	4.1902		62.2	5.33947	62.22	-0.97668		62.14	7.43966	62.19	6.20862	62.2	4.22106		62.2	5.54415	62.22	7.62836		62.21	0.65838	62.22	9.3284	62.14	4.68314
	62.43	5.56457	62.36	7.48449		62.41	6.43198	62.42	6.05243		62.43	6.2237	62.34	7.64721	62.39	4.09712		62.41	6.95885	62.41	-1.95797		62.34	8.32081	62.41	6.00064	62.4	2.59268		62.4	5.58759	62.42	5.67949		62.42	3.44316	62.43	13.4948	62.35	6.36661
	62.63	5.9079	62.54	7.39992		62.61	5.56008	62.62	8.00243		62.63	7.40517	62.56	9.24517	62.59	4.99822		62.61	5.12781	62.62	-1.48196		62.56	7.23447	62.59	6.17313	62.61	4.32668		62.61	2.76794	62.62	5.32297		62.63	3.92544	62.63	10.694	62.54	5.72159
	62.83	3.59189	62.74	7.49943		62.81	5.38893	62.82	6.91075		62.83	7.05206	62.74	7.97984	62.8	3.90624		62.81	6.15388	62.82	-2.11552		62.75	6.50926	62.79	6.96581	62.81	3.54292		62.81	6.98472	62.83	8.02756		62.82	1.88739	62.82	10.7089	62.74	5.0971
	63.03	5.6501	62.95	8.34805		63.01	5.1302	63.03	6.23655		63.02	6.70235	62.95	7.93533	63	4.36564		63.01	4.48249	63.02	-1.55973		62.95	7.33959	63	5.44854	63.01	2.97743		63.01	5.69741	63.03	7.14239		63.03	3.1904	63.03	12.2631	62.94	5.12198
	63.23	5.34239	63.16	7.5112		63.21	5.47575	63.22	6.77699		63.24	6.81817	63.15	6.51885	63.19	2.5983		63.21	5.68475	63.23	-2.18525		63.15	6.89476	63.19	4.94028	63.2	3.70258		63.2	6.30268	63.22	7.79581		63.21	2.90296	63.23	10.0952	63.15	4.97487
	63.42	5.89345	63.35	7.30804		63.41	5.7946	63.41	7.05059		63.43	6.4504	63.34	7.68926	63.4	2.93895		63.41	5.48183	63.42	-1.24715		63.34	4.72669	63.39	6.43308	63.4	4.56857		63.41	6.14418	63.42	8.11119		63.41	2.73796	63.42	8.64134	63.36	4.96297
	63.63	4.76301	63.54	9.12384		63.6	5.03572	63.62	6.61213		63.63	5.01974	63.55	8.32286	63.6	3.7108		63.6	5.1866	63.62	-1.95897		63.54	7.62252	63.6	4.56762	63.6	3.42283		63.6	4.59743	63.61	7.1577		63.61	2.11521	63.62	8.88027	63.55	6.50922
	63.82	4.6796	63.75	8.68195		63.82	5.56124	63.83	6.03546		63.82	6.59628	63.75	8.17007	63.8	4.78161		63.8	6.30563	63.81	-1.62102		63.75	8.98247	63.8	5.79064	63.81	2.10343		63.8	4.78975	63.82	7.20885		63.83	5.06329	63.83	10.1168	63.74	3.92814
	64.03	6.39403	63.94	8.72395		64.02	5.54635	64.02	7.49668		64.03	5.39214	63.94	8.23633	63.99	3.36736		64.02	5.76903	64.02	-1.71193		63.94	7.71839	63.99	5.1819	64	3.65173		64.01	5.57214	64.02	7.2506		64.02	2.04454	64.02	10.2651	63.94	7.2432
	64.23	5.89333	64.16	8.83821		64.21	6.51365	64.23	6.9079		64.23	6.04768	64.15	7.70483	64.19	3.79926		64.22	3.34593	64.22	-0.87586		64.15	7.50072	64.2	5.46633	64.21	4.24438		64.21	4.20927	64.23	7.73134		64.22	2.75769	64.23	13.0836	64.16	4.95785
	64.43	5.07904	64.35	8.19651		64.42	5.68051	64.42	7.2598		64.42	7.185	64.34	7.08839	64.39	2.71701		64.42	5.03337	64.42	-3.24006		64.35	7.94432	64.4	5.0762	64.42	3.51511		64.41	5.84332	64.43	8.98415		64.42	3.22816	64.43	9.79546	64.34	6.28765
	64.63	5.22683	64.56	7.27698		64.6	5.06585	64.61	7.21525		64.61	5.88524	64.55	7.17811	64.59	4.5335		64.61	5.07733	64.61	-2.19806		64.55	7.66677	64.58	4.57383	64.6	2.62365		64.6	4.78771	64.62	5.79069		64.61	2.49615	64.61	10.4257	64.55	6.47404
	64.83	4.97393	64.74	6.85317		64.81	6.03552	64.82	8.50913		64.83	7.11603	64.75	8.44702	64.79	3.60807		64.8	4.98671	64.82	-2.50648		64.75	5.97419	64.8	3.68311	64.8	3.95788		64.8	3.70252	64.82	7.44297		64.82	3.73969	64.83	10.0493	64.75	5.13288
	65.03	5.88962	64.96	7.62784		65.01	5.28196	65.02	7.84134		65.04	7.43049	64.95	7.9207	65	3.19464		65.01	4.92136	65.03	-0.88872		64.95	6.90137	64.99	5.74904	65	5.33591		65	7.0918	65.02	7.33425		65.01	2.33023	65.03	10.511	64.95	4.63963
	65.23	5.97363	65.17	8.40131		65.21	6.08925	65.22	10.1134		65.24	5.38713	65.16	6.92211	65.2	3.28107		65.21	4.19422	65.22	-1.3494		65.17	7.12767	65.2	4.88495	65.21	3.25866		65.2	6.06195	65.23	6.34141		65.22	5.1417	65.23	10.1665	65.16	4.4136
	65.42	7.01095	65.35	7.83031		65.41	5.40878	65.42	6.41065		65.44	6.09102	65.35	7.27343	65.39	5.28603		65.42	5.5419	65.42	-0.87491		65.34	7.64778	65.39	5.74763	65.4	4.0131		65.4	5.57039	65.43	6.4538		65.42	3.31336	65.43	13.1791	65.36	5.44265
	65.62	5.57675	65.55	6.83449		65.59	6.31622	65.61	5.52853		65.62	8.02604	65.54	7.57031	65.59	5.26817		65.6	5.33654	65.61	0.5146		65.55	6.41905	65.58	4.87877	65.6	3.03746		65.59	5.10162	65.61	8.1921		65.61	2.53202	65.61	10.7323	65.57	5.37536
	65.82	5.83266	65.75	7.25636		65.81	4.3143	65.82	6.04632		65.83	7.53734	65.74	8.68361	65.79	4.65167		65.82	4.03354	65.82	-1.96489		65.76	7.67775	65.79	5.62444	65.81	3.22319		65.8	4.66665	65.83	6.19661		65.82	2.60401	65.83	10.4711	65.75	5.63913
	66.03	5.55716	65.96	6.73715		66.01	5.87687	66.02	7.13471		66.03	5.69788	65.95	5.5987	65.99	5.34383		66.02	5.20182	66.02	-1.85184		65.94	6.72476	66	6.83227	66	4.23531		66	4.63264	66.03	5.9582		66.02	4.2251	66.02	9.42512	65.96	5.8606
	66.23	5.82891	66.16	7.0115		66.22	5.15892	66.22	6.34624		66.22	5.41601	66.14	6.99011	66.2	5.23241		66.22	4.939	66.22	-0.66819		66.16	7.3271	66.2	3.93408	66.22	2.51107		66.2	3.07268	66.23	8.58646		66.22	2.92373	66.23	12.4635	66.16	5.96386
	66.42	5.50549	66.35	6.72573		66.42	5.70763	66.42	4.5233		66.43	5.36199	66.35	7.5627	66.39	2.81283		66.41	5.05823	66.42	-0.16347		66.36	6.65378	66.39	4.79892	66.41	4.06442		66.4	3.59651	66.42	6.79475		66.41	2.73476	66.43	10.3774	66.36	4.32049
	66.61	5.48783	66.55	8.2137		66.61	5.67307	66.61	6.50468		66.61	5.64861	66.54	8.69137	66.59	4.10708		66.61	5.48998	66.61	-0.43948		66.54	6.41385	66.58	6.99831	66.59	4.58514		66.59	2.91835	66.61	6.76343		66.61	2.47009	66.62	9.86347	66.56	4.25027
	66.82	5.73763	66.76	7.84518		66.81	4.67858	66.82	5.02697		66.83	5.51543	66.75	7.75471	66.8	4.81193		66.81	4.99555	66.83	-0.02488		66.74	5.11454	66.79	4.06129	66.79	5.17175		66.8	5.42857	66.82	6.47341		66.81	2.75203	66.82	10.846	66.76	6.84395
	67.02	5.31549	66.94	8.2737		67.01	5.37925	67.03	5.68406		67.04	5.80517	66.96	6.16334	67	4.78815		67.01	3.44925	67.02	-0.76016		66.95	6.56082	67	6.7906	67.01	3.65164		67	5.37015	67.02	6.33025		67.02	2.97829	67.03	12.136	66.96	4.55304
	67.22	5.50071	67.16	7.32687		67.21	5.44919	67.22	7.14182		67.23	5.21854	67.15	6.95588	67.2	3.60701		67.21	4.7858	67.22	-0.77316		67.16	5.69385	67.19	3.75309	67.21	4.0493		67.21	3.40486	67.23	5.65589		67.22	2.6088	67.22	10.9426	67.15	4.04973
	67.43	6.51284	67.35	7.24739		67.41	4.6752	67.42	8.14802		67.43	6.08707	67.35	7.48815	67.4	2.94818		67.4	2.96534	67.42	-0.5522		67.36	5.16755	67.4	6.06765	67.42	2.37238		67.4	5.2293	67.42	5.8221		67.42	1.27533	67.43	10.4305	67.35	4.43261
	67.62	4.84728	67.56	8.77403		67.6	7.0211	67.61	6.52899		67.62	6.22846	67.54	7.36392	67.59	2.91761		67.6	3.63765	67.61	0.02164		67.56	7.09196	67.59	3.25933	67.61	3.74785		67.59	4.10806	67.62	6.55159		67.61	2.52028	67.62	9.27731	67.55	3.48085
	67.82	4.89599	67.76	8.35821		67.8	4.52714	67.81	6.46271		67.82	5.24287	67.74	7.04569	67.8	4.04206		67.8	4.77707	67.81	-0.59983		67.75	7.35717	67.79	4.36485	67.81	4.70757		67.8	4.91949	67.82	5.49923		67.82	2.60937	67.83	9.9343	67.75	5.43356
	68.02	4.53761	67.94	8.28346		68.02	3.11627	68.02	6.63845		68.03	6.85006	67.95	7.05623	67.99	3.82452		68.02	2.8622	68.02	-0.78496		67.95	7.59887	68	6.22246	68	2.25118		68	2.66535	68.02	5.38902		68.02	2.85889	68.03	8.88262	67.95	4.91618
	68.23	5.76592	68.16	5.99854		68.22	4.90749	68.22	6.26982		68.22	3.49348	68.15	6.76828	68.2	3.81767		68.21	4.80729	68.22	-0.71282		68.16	6.93789	68.19	4.21678	68.21	4.93457		68.2	4.27701	68.22	5.73481		68.22	1.72771	68.23	9.88639	68.16	3.41429
	68.43	6.68749	68.36	6.30024		68.41	4.09627	68.43	7.33296		68.43	6.99651	68.34	6.20507	68.4	3.78944		68.41	5.31806	68.42	-1.35749		68.34	5.71217	68.39	4.86175	68.4	3.79961		68.4	4.90059	68.42	4.94639		68.41	2.6525	68.42	9.81491	68.34	6.0723
	68.62	5.42808	68.55	9.14284		68.61	4.71608	68.63	7.88393		68.63	5.79277	68.55	8.02018	68.59	4.02425		68.61	4.47901	68.63	1.08518		68.56	6.27591	68.59	2.99296	68.62	3.07205		68.6	5.399	68.62	6.10829		68.63	2.2309	68.63	11.3232	68.54	4.74486
	68.83	7.00454	68.76	8.18751		68.8	5.23985	68.82	7.43524		68.83	5.19561	68.73	7.56997	68.79	4.32815		68.81	3.21041	68.83	0.01389		68.75	5.50389	68.79	5.39567	68.81	4.73035		68.8	4.46902	68.83	8.27653		68.83	4.16272	68.83	9.63103	68.75	4.40203
	69.04	6.11047	68.95	6.84687		69.01	4.52282	69.02	6.39667		69.04	6.53965	68.94	7.10348	69	3.53927		69	5.35107	69.02	-1.57749		68.95	7.325	69	5.73259	69.01	4.20888		69	4.97798	69.03	5.62899		69.02	2.88682	69.02	10.1158	68.95	6.45989
	69.23	5.23855	69.15	7.32362		69.2	5.80074	69.22	8.51528		69.23	5.64632	69.16	7.4675	69.2	4.0917		69.2	3.36692	69.22	-0.00806		69.16	7.02326	69.2	5.06784	69.21	2.68415		69.21	4.28146	69.23	7.48718		69.23	3.41152	69.23	10.0622	69.15	5.35941
	69.43	5.75218	69.36	7.53341		69.41	4.17686	69.42	5.1959		69.43	7.26765	69.34	6.44816	69.39	3.08723		69.41	2.82194	69.42	-1.10069		69.36	6.118	69.4	3.63438	69.41	4.43253		69.41	3.73039	69.42	4.72282		69.42	2.60907	69.43	9.07797	69.34	5.95439
	69.62	5.82595	69.54	7.17882		69.62	4.19721	69.63	6.23316		69.63	5.28009	69.54	6.88106	69.6	3.96968		69.61	4.00975	69.62	-0.01111		69.55	7.09796	69.59	3.58423	69.61	2.75079		69.61	3.37485	69.62	5.46797		69.61	4.93661	69.63	9.53627	69.55	4.84631
	69.83	4.36162	69.74	7.81528		69.81	5.02275	69.82	6.49588		69.82	5.64327	69.75	7.63597	69.79	5.54258		69.81	5.21464	69.82	-0.53578		69.75	7.99197	69.8	3.99714	69.81	4.75755		69.8	6.22925	69.82	6.15779		69.82	3.9869	69.83	11.3348	69.75	5.27706
	70.04	4.07685	69.96	5.9827		70.01	3.7847	70.02	7.24758		70.03	7.16228	69.94	6.19511	69.99	4.37386		70.02	3.55174	70.02	-0.30197		69.96	6.15355	69.99	5.77839	70.01	4.55465		70.01	2.97006	70.02	5.31413		70.03	3.03133	70.03	11.8814	69.95	5.87717
	70.23	4.39867	70.14	7.47922		70.21	3.66106	70.22	6.83917		70.22	5.81141	70.15	7.97046	70.2	3.18633		70.21	4.2743	70.22	-0.47147		70.15	6.57322	70.19	4.51771	70.21	3.61934		70.21	3.66234	70.23	8.44216		70.22	3.736	70.23	9.13404	70.14	3.98321
	70.43	5.13872	70.35	7.69301		70.41	4.29431	70.42	7.97178		70.43	5.71767	70.35	6.14779	70.39	3.81097		70.41	5.17698	70.43	-0.98783		70.35	5.56803	70.4	6.22479	70.41	3.64006		70.41	4.24601	70.42	4.35772		70.42	3.98648	70.42	11.1525	70.35	4.69104
	70.63	5.44479	70.56	7.12021		70.6	4.72233	70.62	7.13445		70.63	7.30952	70.55	7.48771	70.59	3.89504		70.61	4.03113	70.63	-2.52717		70.54	7.37154	70.6	6.00414	70.61	3.33093		70.61	7.68905	70.63	6.77118		70.62	2.29654	70.64	11.6664	70.55	5.65577
	70.82	6.47251	70.75	6.93988		70.8	4.5344	70.81	5.85817		70.84	6.55834	70.74	6.20466	70.8	2.75609		70.8	4.26883	70.82	-1.85163		70.76	5.51097	70.79	5.29367	70.8	3.57129		70.8	4.66161	70.82	4.62213		70.82	2.28471	70.83	9.16192	70.74	3.19626
	71.02	4.58933	70.96	6.01086		71	5.73937	71.01	5.53977		71.03	6.26637	70.94	7.88348	71	3.96061		71.01	3.27794	71.02	-1.15355		70.95	7.08397	71	4.80634	71	2.5901		71.01	5.60782	71.02	4.23264		71.01	2.28501	71.03	9.59273	70.95	4.0552
	71.22	4.2906	71.17	6.76317		71.2	4.34926	71.21	5.69482		71.22	4.47892	71.15	7.62261	71.2	2.90374		71.2	3.40001	71.21	-0.16242		71.14	6.69794	71.19	4.06557	71.2	1.0659		71.2	3.29479	71.22	2.93995		71.21	4.66387	71.22	11.327	71.15	5.61584
	71.42	5.27012	71.35	6.86817		71.41	5.08602	71.41	6.76162		71.42	7.63259	71.34	6.89523	71.39	4.95604		71.4	6.55179	71.41	0.00176		71.35	6.55568	71.4	5.44864	71.4	3.52636		71.4	3.38008	71.43	5.45504		71.41	2.57396	71.43	11.2481	71.36	4.10664
	71.63	4.49348	71.57	7.32365		71.61	4.46198	71.62	5.88317		71.63	7.0581	71.55	7.22337	71.6	4.36289		71.62	2.83752	71.62	-0.61364		71.55	4.91997	71.6	5.77202	71.6	2.7509		71.6	5.15079	71.62	6.24206		71.61	2.98745	71.62	10.0853	71.56	5.84079
	71.84	4.64639	71.75	7.84646		71.81	5.00211	71.82	5.32577		71.82	5.59748	71.75	6.08467	71.8	4.70974		71.81	4.05299	71.82	-0.30871		71.76	6.0699	71.8	3.94465	71.82	2.882		71.8	4.60672	71.82	7.67555		71.82	2.74629	71.82	11.0259	71.76	4.30853
	72.02	4.64852	71.95	8.14927		72.01	6.31764	72.02	5.7019		72.03	6.28689	71.95	8.87695	72	4.83183		72.01	5.42902	72.03	-0.76077		71.94	5.92157	72	5.97116	72.01	3.16955		72.01	5.14912	72.03	6.54403		72.03	2.31473	72.02	8.0746	71.95	4.3884
	72.23	3.97845	72.15	5.81193		72.2	4.03216	72.22	4.62874		72.22	6.43453	72.14	6.0894	72.2	5.87589		72.21	3.19391	72.23	-1.37282		72.16	7.29713	72.2	7.29566	72.21	2.52257		72.2	4.51326	72.22	7.64299		72.23	3.70633	72.22	9.54173	72.15	5.51583
	72.42	7.10199	72.36	7.0074		72.4	5.13792	72.42	5.30239		72.43	5.04043	72.36	8.20218	72.4	2.32158		72.41	3.10762	72.43	-0.30928		72.36	6.19149	72.4	5.654	72.41	3.24973		72.4	5.32182	72.43	5.6157		72.42	2.34698	72.42	9.04286	72.37	4.43535
	72.62	4.52294	72.54	7.40395		72.61	3.5064	72.62	7.21743		72.63	6.29669	72.55	5.93208	72.6	3.5252		72.6	4.25566	72.62	-1.58024		72.56	6.03253	72.6	7.90384	72.61	2.49128		72.6	3.00484	72.62	6.6102		72.62	2.91137	72.64	10.9779	72.55	4.13478
	72.82	5.48136	72.74	7.61976		72.8	4.47231	72.81	4.46479		72.83	5.32256	72.74	6.49656	72.8	3.29761		72.8	4.44611	72.82	-1.92924		72.77	4.90735	72.8	4.59653	72.8	2.52303		72.8	6.62684	72.82	4.06554		72.82	3.67097	72.83	10.5382	72.75	3.19818
	73.03	4.93939	72.96	5.94335		73.01	5.22969	73.02	5.72133		73.03	5.4445	72.94	6.66631	73	4.68014		73.01	3.87038	73.02	-0.35082		72.96	6.16916	73	7.33294	73.01	2.47377		73	2.87999	73.03	5.45864		73.02	4.05124	73.03	11.554	72.95	3.75149
	73.23	3.90305	73.15	5.94344		73.21	4.21315	73.22	6.5844		73.22	6.18283	73.15	7.72791	73.2	4.84269		73.21	4.62467	73.21	-0.56015		73.16	5.85959	73.2	5.2556	73.21	1.88486		73.21	4.03854	73.22	6.97405		73.22	2.95792	73.23	9.82671	73.15	4.75979
	73.44	5.07978	73.35	7.18138		73.41	4.23141	73.43	5.36042		73.43	6.78015	73.35	6.50264	73.39	2.66319		73.42	4.28846	73.42	0.03277		73.35	7.01302	73.39	3.99229	73.41	2.6263		73.4	1.75846	73.42	7.28217		73.42	3.93459	73.43	10.3134	73.34	3.66072
	73.62	5.65039	73.56	7.30078		73.61	4.85435	73.63	5.64363		73.63	4.42066	73.55	7.04044	73.6	3.32547		73.61	5.72462	73.63	0.02855		73.54	6.82517	73.6	7.52641	73.61	4.10497		73.6	3.99314	73.62	4.85295		73.62	4.92246	73.63	9.51739	73.55	4.78985
	73.83	5.71072	73.75	6.7062		73.81	4.29566	73.82	4.27915		73.83	5.00219	73.75	7.15118	73.79	0.88706		73.81	5.25018	73.83	1.29336		73.75	5.82038	73.8	5.53865	73.81	3.75021		73.8	3.3757	73.83	5.55793		73.82	2.63618	73.83	9.43642	73.74	4.52464
	74.03	4.80566	73.96	7.1647		74	4.18007	74.02	4.47098		74.03	5.35874	73.94	7.84531	74	6.17596		74.01	3.26164	74.03	0.18933		73.94	5.38884	73.99	5.40671	74.01	3.20744		74	4.40304	74.03	7.32126		74.02	3.53625	74.02	9.22559	73.95	5.22996
	74.22	5.60351	74.16	6.40082		74.21	4.61315	74.22	5.24642		74.24	6.34062	74.16	6.2527	74.19	1.44126		74.2	3.4586	74.22	-0.65899		74.14	5.59718	74.19	3.77159	74.2	2.837		74.2	4.88169	74.22	6.65062		74.22	2.85775	74.24	11.0874	74.14	4.93665
	74.44	5.03526	74.35	5.8482		74.42	4.22005	74.43	5.19809		74.43	5.02136	74.35	6.54286	74.4	3.72756		74.41	5.07672	74.42	0.137		74.36	6.3862	74.4	4.72684	74.4	2.2732		74.41	1.28266	74.42	4.73641		74.42	1.92443	74.43	8.48119	74.35	4.36671
	74.63	4.99151	74.56	5.92557		74.61	4.35997	74.62	6.33531		74.62	5.02808	74.54	6.62328	74.59	3.67013		74.61	4.36515	74.62	0.89476		74.56	6.1344	74.6	5.36043	74.6	2.30763		74.61	4.54248	74.62	6.48195		74.61	4.20056	74.63	9.19602	74.54	3.99489
	74.83	4.55172	74.75	6.61894		74.82	4.59428	74.82	5.70437		74.82	5.59667	74.76	5.60765				74.81	2.94992	74.82	-1.00809		74.76	5.97165	74.79	7.24436	74.81	4.31808		74.8	4.88882	74.83	6.64403		74.81	3.85716	74.83	9.13136	74.75	4.49475
	75.03	7.05887	74.95	7.29612		75.01	3.66927	75.02	4.81787		75.03	7.71481	74.95	6.67573				75.01	5.061	75.02	-1.02634		74.95	6.7724	74.99	5.54621	75.01	3.65983		75	3.50707	75.03	4.00259		75.02	3.62876	75.03	8.80141	74.94	4.73709
	75.23	5.56341	75.16	7.49156		75.21	5.02537	75.22	4.98342		75.23	5.61638	75.15	6.34945				75.21	4.51589	75.23	-0.46352		75.15	5.90111	75.2	4.60679	75.21	3.09916		75.2	4.76924	75.23	5.80666		75.23	3.03772	75.23	10.1379	75.14	4.14953
	75.42	5.13016	75.35	6.1108		75.41	5.88698	75.42	5.25078		75.44	6.82675	75.34	7.02609				75.41	1.92319	75.42	-1.09512		75.35	4.22229	75.4	2.88494	75.41	2.48314		75.41	0.4799	75.43	4.98083		75.42	2.43926	75.42	10.7215	75.34	4.25398
	75.63	4.81736	75.55	5.7507		75.61	4.49083	75.62	4.19344		75.63	4.16335	75.54	7.07637				75.61	4.7261	75.62	-1.35988		75.56	7.07126	75.6	8.01463	75.61	2.8479		75.6	3.77323	75.62	5.54373		75.63	2.72606	75.63	12.1284	75.55	4.62358
	75.84	4.51788	75.75	7.71781		75.8	4.13548	75.81	6.95236		75.83	6.49289	75.75	6.16568				75.81	3.5192	75.82	-0.67265		75.75	6.0034	75.8	5.64751	75.8	2.31175		75.8	4.54007	75.82	4.86443		75.82	1.02897	75.83	9.80353	75.75	3.50628
	76.02	5.79422	75.95	7.92784		76	3.05404	76.02	6.10561		76.02	7.52443	75.94	5.68922				76	3.73709	76.01	-1.28599		75.94	6.53956	75.99	6.09261	76	2.79448		76.01	5.30644	76.02	5.80318		76.02	3.53111	76.03	9.05818	75.94	4.04282
	76.23	6.0735	76.16	6.8256		76.22	4.20112	76.23	5.55633		76.23	4.58203	76.14	5.78512				76.22	4.69887	76.22	0.1223		76.15	5.49176	76.19	6.45628	76.2	3.49568		76.21	4.03708	76.22	4.01491		76.22	2.59283	76.22	9.59201	76.14	5.07358
	76.42	4.86571	76.34	5.68595		76.41	3.33466	76.42	5.15913		76.43	5.92049	76.35	5.90165				76.41	3.55251	76.42	-0.69134		76.35	6.22775	76.4	5.78824	76.4	1.97385		76.41	4.53796	76.43	3.20854		76.43	1.74995	76.43	11.1203	76.35	4.61813
	76.63	6.01685	76.54	5.40641		76.62	3.34183	76.62	5.00566		76.62	6.57085	76.56	5.50424				76.61	3.71995	76.62	0.2215		76.54	5.06386	76.59	5.54564	76.61	2.87812		76.61	3.85324	76.64	4.61951		76.62	2.35258	76.62	9.9352	76.58	4.92541
	76.83	5.46299	76.76	5.79261		76.81	3.43573	76.83	4.16303		76.83	5.21863	76.75	6.79284				76.81	4.84722	76.82	-0.52783		76.76	5.43797	76.8	4.26082	76.81	2.40486		76.81	2.15357	76.83	4.31706		76.83	2.6218	76.83	9.41294	76.76	4.75886
	77.02	6.11301	76.94	6.23972		77.01	2.26924	77.03	3.5716		77.04	6.19954	76.96	6.41716				77.01	3.49222	77.02	-1.4658		76.93	4.41404	76.99	5.53544	77	2.18222		77	1.63586	77.02	6.13033		77.02	3.17024	77.02	8.31235	76.95	3.22975
	77.22	5.2233	77.14	5.9319		77.21	3.96661	77.22	3.66173		77.23	6.64104	77.14	5.9768				77.2	4.91748	77.21	-0.58754		77.15	6.49368	77.2	5.42019	77.2	2.6315		77.21	3.53268	77.23	4.70411		77.22	3.12598	77.24	9.71024	77.15	4.27316
	77.42	5.8374	77.35	6.46978		77.41	3.78595	77.42	4.80411		77.43	4.62258	77.35	4.81136				77.41	3.06646	77.42	-0.75706		77.36	6.26768	77.4	3.90468	77.41	2.50063		77.4	3.87242	77.42	3.39401		77.42	2.33735	77.44	10.2864	77.36	4.84751
	77.63	4.66454	77.55	8.13349		77.6	4.60323	77.62	4.98491		77.62	6.06186	77.55	7.32435				77.6	4.0718	77.61	-1.3973		77.55	5.71709	77.6	4.14429	77.6	3.16837		77.6	3.16658	77.62	3.26024		77.62	5.49872	77.63	9.39956	77.56	3.74453
	77.83	3.29324	77.76	5.80637		77.8	3.70085	77.81	4.38099		77.83	4.72639	77.73	5.7203				77.82	3.47722	77.82	-1.18012		77.75	4.14828	77.79	5.93695	77.8	3.72099		77.8	3.54251	77.83	4.37139		77.81	2.7053	77.83	10.176	77.76	3.62287
	78.03	5.59161	77.95	5.5536		78.02	4.12784	78.02	4.17962		78.03	7.37664	77.95	6.60533				78.01	2.84639	78.02	-0.8041		77.97	5.17188	77.99	4.69635	78.01	3.03568		78	3.71787	78.02	6.62144		78.02	1.95378	78.03	8.32705	77.95	5.24698
	78.23	4.61712	78.14	6.18917		78.22	3.20539	78.22	4.90502		78.23	4.28189	78.15	6.85357				78.21	3.189	78.22	-0.43864		78.15	5.53025	78.19	4.31957	78.21	1.44537		78.21	3.93815	78.23	5.0096		78.21	3.75472	78.22	10.3135	78.16	4.13066
	78.43	3.3335	78.35	7.02361		78.41	4.17194	78.42	4.39475		78.42	5.74631	78.34	5.91044				78.41	4.61232	78.42	-1.24179		78.36	5.58094	78.4	4.79841	78.42	1.64047		78.41	4.69865	78.42	4.97088		78.42	5.64306	78.43	9.03182	78.35	4.21057
	78.62	5.46925	78.55	6.66054		78.61	3.94414	78.63	4.37765		78.63	5.43918	78.55	4.6708				78.61	2.50062	78.62	0.33804		78.54	6.26142	78.6	6.73237	78.61	3.42066		78.61	4.49576	78.63	2.8812		78.61	2.56196	78.62	9.11901	78.56	3.85502
	78.83	5.05252	78.75	5.78275		78.81	3.57476	78.83	2.80366		78.83	6.11018	78.76	5.3734				78.81	3.96326	78.83	0.45523		78.74	5.73982	78.8	5.03945	78.8	2.90612		78.81	3.09353	78.83	4.58485		78.82	1.52597	78.82	8.18182	78.75	4.11888
	79.03	4.98801	78.95	5.79887		79.01	4.27059	79.02	5.50663		79.03	6.66647	78.95	7.06633				79	4.13635	79.02	-1.18452		78.95	6.02698	79	5.64065	79.01	4.19116		79	3.79185	79.02	3.9678		79.02	3.89489	79.04	9.57204	78.95	3.70411
	79.23	4.47641	79.14	7.13395		79.2	3.15232	79.22	4.59698		79.23	3.43289	79.15	4.67563				79.22	4.53436	79.22	-1.47489		79.15	6.62625	79.2	3.59689	79.2	2.85732		79.2	2.52742	79.22	4.09669		79.22	3.28873	79.23	9.5124	79.15	3.42919
	79.42	4.58416	79.34	7.86761		79.42	4.39478	79.43	4.89502		79.42	4.6966	79.35	6.76005				79.4	4.6089	79.41	0.27915		79.35	5.46057	79.4	4.90827	79.4	3.10612		79.41	5.27876	79.43	5.58604		79.41	2.81109	79.42	10.4614	79.38	3.61718
	79.63	4.23479	79.55	5.36721		79.62	3.85225	79.62	4.73175		79.62	5.94593	79.55	6.02067				79.61	3.59372	79.62	-0.72667		79.57	4.52758	79.6	6.21256	79.62	1.92252		79.6	3.79373	79.62	3.46523		79.63	3.36808	79.63	9.86323	79.56	4.42513
	79.83	5.21603	79.76	6.80717		79.81	4.52534	79.82	4.36882		79.83	5.97304	79.74	4.65792				79.82	2.75992	79.82	0.44325		79.74	6.74071	79.8	6.05351	79.81	5.2439		79.8	3.47142	79.83	5.89288		79.82	3.06514	79.83	8.52028	79.76	5.21991
	80.03	4.97835	79.95	5.82779		80.02	4.45703	80.03	2.38611		80.02	5.51477	79.94	6.77491				80.02	4.63671	80.02	-2.19704		79.94	5.75427	80	5.1592	80.01	4.12467		80.01	5.76672	80.03	5.14971		80.02	1.74233	80.03	9.7071	79.95	4.35462
	80.23	4.28954	80.14	6.77376		80.21	3.59476	80.23	4.95441		80.23	3.59164	80.15	6.03327				80.21	3.85552	80.23	-1.96812		80.15	3.8711	80.19	4.66326	80.21	3.6568		80.2	3.96302	80.23	6.05689		80.23	3.36575	80.23	9.00794	80.17	5.37247
	80.44	4.29492	80.36	7.01292		80.41	3.39895	80.43	4.25638		80.45	6.76229	80.35	7.15002				80.41	3.16857	80.43	-0.8121		80.35	6.06055	80.38	6.32351	80.4	1.95323		80.39	4.38104	80.43	4.67797		80.42	3.24425	80.44	8.72714	80.35	5.09406
	80.64	4.69351	80.54	6.32255		80.6	4.12894	80.62	5.25533		80.64	4.78592	80.54	6.44022				80.6	2.88526	80.62	-2.04895		80.54	5.95546	80.59	5.00045	80.6	2.58762		80.59	3.31234	80.62	4.17198		80.62	2.03671	80.63	9.71355	80.54	5.06735
	80.83	4.35872	80.76	5.63363		80.81	4.47697	80.82	3.94493		80.84	4.98996	80.74	7.54771				80.81	3.37946	80.82	0.27673		80.76	6.60384	80.79	5.10169	80.81	2.22276		80.8	3.36409	80.83	3.03346		80.82	2.84967	80.84	10.9711	80.74	3.59947
	81.03	5.56381	80.95	6.53153		81.01	4.06554	81.02	4.57329		81.04	3.64274	80.95	7.1242				81.02	4.8555	81.03	-2.54598		80.95	4.69713	80.99	6.08218	81.01	2.97353		81	3.69491	81.03	4.48441		81.02	2.31298	81.04	7.721	80.94	4.63122
	81.23	3.16139	81.15	5.33312		81.21	4.27143	81.22	5.22118		81.23	4.59056	81.14	5.82516				81.22	3.73294	81.22	-1.26888		81.14	5.94799	81.19	6.71679	81.2	3.17027		81.2	4.89761	81.23	3.94371		81.23	3.59461	81.23	7.70572	81.16	3.41048
	81.43	4.87979	81.37	7.62383		81.42	3.67421	81.43	3.34853		81.43	5.69573	81.34	4.9726				81.41	3.08021	81.43	-0.00935		81.34	5.41281	81.39	7.54728	81.41	3.14392		81.39	3.5617	81.43	3.49811		81.43	2.1987	81.44	7.20269	81.36	5.55281
	81.63	4.93104	81.54	5.01751		81.61	3.82262	81.62	4.55103		81.63	5.56065	81.55	5.8945				81.61	3.3459	81.63	-1.44768		81.57	5.25269	81.6	4.74107	81.61	3.481		81.59	5.55593	81.63	4.79464		81.63	3.3111	81.63	7.91576	81.55	4.3836
	81.83	3.51263	81.76	6.77189		81.8	4.45014	81.82	3.98483		81.84	4.6204	81.74	4.80414				81.81	3.23124	81.83	-0.64445		81.75	7.0806	81.78	5.74084	81.81	3.49245		81.8	2.51341	81.83	3.83132		81.82	3.32885	81.84	9.18998	81.76	4.97734
	82.03	4.28469	81.95	6.10919		82.01	4.94746	82.03	3.90792		82.04	5.38662	81.96	6.89576				82.01	4.28853	82.02	-0.09671		81.95	6.85556	81.99	4.22129	82	5.06034		81.99	4.74306	82.02	4.5076		82.02	3.41108	82.03	8.36865	81.94	4.55788
	82.23	4.89364	82.15	6.77795		82.21	4.46305	82.22	4.35604		82.24	5.73951	82.14	7.49971				82.21	3.30155	82.22	-1.42911		82.14	6.38144	82.18	5.31042	82.19	3.5166		82.2	3.88858	82.22	5.55231		82.21	4.09235	82.23	9.39181	82.15	4.93336
	82.44	5.67789	82.34	6.67659		82.4	2.63837	82.42	3.52398		82.43	5.27395	82.34	4.42344				82.41	3.14284	82.42	-1.9323		82.35	5.17064	82.38	6.02811	82.41	1.75424		82.41	3.13651	82.42	4.03196		82.42	3.04114	82.43	7.22516	82.35	3.98039
	82.64	5.25624	82.54	6.98329		82.59	3.96731	82.61	5.00324		82.63	5.32039	82.54	5.71319				82.61	5.03925	82.62	-2.28891		82.54	5.95364	82.59	5.57561	82.6	3.1328		82.61	4.03683	82.63	7.38658		82.62	2.53804	82.63	6.31159	82.56	4.96129
	82.84	5.6955	82.77	6.13812		82.81	3.82685	82.82	4.81321		82.83	5.53135	82.75	4.52284				82.81	2.81986	82.82	-2.23291		82.75	5.99032	82.79	4.83533	82.81	2.92194		82.81	1.91631	82.83	5.53087		82.82	3.40152	82.83	6.8288	82.76	3.13755
	83.04	4.02996	82.95	6.88657		83.02	3.29755	83.03	3.72873		83.03	5.43688	82.94	5.94506				83.01	3.20212	83.03	-1.74791		82.94	5.58664	82.99	4.85052	83.01	3.29606		82.99	3.35459	83.03	6.13264		83.02	2.17528	83.02	6.75776	82.95	4.88299
	83.23	5.98795	83.17	5.26777		83.21	3.66543	83.22	3.06248		83.24	5.07817	83.14	4.48692				83.22	3.65657	83.23	-0.41811		83.15	4.43089	83.19	4.95418	83.22	2.81758		83.19	2.47795	83.23	3.9013		83.23	2.32311	83.23	7.31955	83.14	2.9658
	83.43	4.70478	83.34	6.52922		83.41	3.79256	83.43	3.20144		83.43	3.89132	83.34	6.2667				83.4	4.35791	83.42	-0.22143		83.35	5.91386	83.39	3.87055	83.41	1.82756		83.4	4.36294	83.42	2.76363		83.43	3.83197	83.44	9.03472	83.34	4.73517
	83.63	5.11716	83.54	5.59732		83.61	3.33018	83.62	3.64126		83.64	5.19925	83.54	5.02067				83.61	2.90782	83.62	-1.39201		83.54	4.70495	83.58	5.05387	83.6	2.4237		83.59	4.64211	83.63	5.63739		83.62	4.33314	83.63	6.88519	83.55	4.79199
	83.83	3.98576	83.75	6.86554		83.81	3.15782	83.82	4.22635		83.84	4.28066	83.74	3.60532				83.81	3.62378	83.83	-1.23535		83.74	4.95425	83.79	4.56791	83.8	2.71917		83.8	3.35863	83.82	3.36123		83.82	4.11278	83.84	9.02095	83.74	4.16888
	84.04	5.84558	83.95	6.50884		84.01	4.18807	84.03	6.54123		84.03	5.09391	83.95	4.19791				84.02	3.45289	84.02	-2.78884		83.94	5.65253	83.98	6.90454	84.01	2.03244		84.01	2.9076	84.04	5.7349		84.02	3.10745	84.04	9.24189	83.96	5.44949
	84.24	5.37806	84.15	5.40884		84.22	4.65025	84.23	4.50874		84.23	4.52857	84.14	6.09351				84.21	3.6396	84.22	-1.107		84.14	4.97536	84.19	5.56613	84.21	3.92455		84.2	3.76094	84.23	3.42886		84.22	4.38758	84.22	8.47483	84.14	3.77579
	84.44	5.64655	84.35	7.43086		84.41	3.30315	84.42	2.35423		84.43	4.14298	84.33	5.5799				84.41	2.67444	84.42	0.08862		84.34	6.8682	84.39	3.9618	84.42	3.38092		84.39	5.63242	84.43	6.8247		84.42	4.50736	84.43	6.87404	84.34	3.33133
	84.63	5.56007	84.54	7.66993		84.61	3.16046	84.62	4.60909		84.64	5.1122	84.54	5.90836				84.61	3.14644	84.62	-2.10142		84.55	3.30819	84.59	5.59559	84.62	2.65322		84.59	5.40593	84.63	5.11635		84.62	3.55571	84.63	7.95806	84.55	4.83313
	84.83	5.19994	84.74	5.29265		84.81	2.84482	84.83	5.03307		84.83	5.20257	84.75	5.19522				84.8	2.92878	84.82	-1.15238		84.75	6.07645	84.79	4.95657	84.81	2.09015		84.79	3.1405	84.82	3.99455		84.83	3.51673	84.83	10.235	84.74	4.58601
	85.04	4.63359	84.94	6.70366		85.01	4.02905	85.03	3.72396		85.03	5.31695	84.95	3.73396				85	3.42441	85.02	-0.24795		84.95	3.47631	84.98	5.07262	85	1.50074		85	3.63167	85.02	5.90669		85.02	3.12569	85.04	6.58822	84.94	3.55755
	85.23	4.57062	85.14	5.77446		85.21	2.53332	85.22	4.70851		85.23	4.32122	85.15	4.79783				85.2	4.04555	85.21	-3.45158		85.15	4.39284	85.18	9.10671	85.2	3.72068		85.2	4.7595	85.22	4.97554		85.22	4.02665			85.14	5.09447
	85.43	5.89827	85.35	5.95229		85.4	3.47299	85.42	3.17849		85.43	5.7724	85.35	3.8331				85.42	4.54825	85.42	-1.39218		85.35	5.0119	85.39	7.63931	85.4	3.09525		85.4	4.35591	85.42	4.06678		85.42	2.50854			85.34	5.32876
	85.64	4.72404	85.56	5.90246		85.6	1.71108	85.62	3.76726		85.63	4.03788	85.54	5.89777				85.62	2.92325	85.63	0.56209		85.56	4.99189	85.59	4.06452	85.61	2.86143		85.6	3.61003	85.64	6.14171		85.62	1.90687			85.55	3.33168
	85.83	5.04022	85.76	7.14548		85.8	3.80011	85.82	4.97691		85.84	5.09817	85.74	3.96666				85.81	3.63859	85.83	-1.36526		85.74	4.87318	85.79	3.77896	85.8	2.35002		85.8	4.91069	85.83	5.33102		85.81	3.15446			85.74	5.10583
	86.04	5.25809	85.94	6.03732		86.01	3.26442	86.02	4.60782		86.03	4.86207	85.93	5.30485				86	2.34742	86.03	-1.04833		85.95	3.90809	85.99	6.48957	86.01	3.82063		86	3.01706	86.03	4.07678		86.03	4.20969			85.94	5.78106
	86.24	4.69304	86.15	5.81166		86.21	3.9689	86.22	3.22564		86.24	4.53753	86.14	5.16903				86.21	3.50879	86.22	-1.16907		86.14	6.81177	86.19	5.73485	86.21	1.4814		86.19	2.85504	86.23	6.2816		86.23	4.22424			86.15	3.73533
	86.44	4.0783	86.35	5.72342		86.41	2.9627	86.43	5.58231		86.45	5.13675	86.34	4.60596				86.42	3.47777	86.43	-0.766		86.35	5.88227	86.38	5.93688	86.4	3.08989		86.4	3.41976	86.43	4.18021		86.43	4.31634			86.34	3.99691
	86.64	6.2749	86.55	6.33586		86.61	3.30206	86.63	4.95537		86.64	5.15819	86.54	4.7862				86.62	4.0567	86.63	-0.57068		86.55	4.02529	86.58	5.42283	86.6	2.70638		86.59	5.30722	86.63	3.62714		86.63	3.27636			86.55	4.21163
	86.83	4.86813	86.75	6.14053		86.8	4.14301	86.82	4.53075		86.83	5.46812	86.74	5.82484				86.81	4.43767	86.82	-1.09317		86.74	6.60902	86.78	5.61201	86.81	1.12657		86.8	4.98422	86.82	6.5835		86.82	3.81062			86.74	3.96988
	87.03	5.46286	86.95	6.79844		87.01	4.45482	87.02	4.39222		87.03	4.18941	86.95	4.59345				87.01	3.27356	87.03	-0.71106		86.97	5.24729	87	4.07013	87.01	3.30375		87	6.6497	87.03	4.69536		87.03	3.83305			86.95	3.56098
	87.23	4.99377	87.17	6.23545		87.22	3.47352	87.23	3.64252		87.23	5.32903	87.16	6.37707				87.21	2.17847	87.23	-1.06902		87.15	5.16311	87.19	6.039	87.2	1.74531		87.2	6.19489	87.23	3.24882		87.22	2.91651			87.15	4.35065
	87.44	4.87969	87.34	4.78321		87.41	4.53602	87.42	4.10264		87.44	4.02903	87.34	6.06594				87.41	2.24025	87.43	-0.7785		87.36	7.03749	87.39	5.61517	87.41	2.99702		87.4	3.6843	87.44	2.96614		87.42	3.13412			87.36	3.67248
	87.64	3.97388	87.54	5.34721		87.62	4.55762	87.63	4.30346		87.64	5.27848	87.54	4.48696				87.6	2.06084	87.62	-0.98638		87.57	6.31527	87.59	4.80983	87.61	2.46224		87.6	3.49746	87.63	4.36933		87.63	3.58486			87.55	4.57834
	87.83	5.42108	87.74	4.8355		87.81	3.12283	87.83	4.91619		87.83	3.93678	87.76	6.4232				87.8	2.93114	87.82	-1.13525		87.75	6.79313	87.79	6.39473	87.8	3.30179		87.8	3.94963	87.83	4.58449		87.82	2.07858			87.75	6.06557
	88.03	4.34173	87.95	6.56805		88	3.2701	88.03	4.708		88.04	4.10445	87.95	3.40065				88.02	4.68492	88.02	-0.05473		87.94	5.60838	87.98	5.44316	88	2.29273		88	4.13911	88.02	4.13036		88.02	2.60894			87.94	4.30324
	88.23	4.56264	88.16	6.29719		88.21	3.62263	88.22	3.06968		88.24	5.41513	88.15	4.63902				88.22	2.96951	88.23	-0.8807		88.16	5.49693	88.19	4.14152	88.2	1.67364		88.2	4.41788	88.22	0.9842		88.23	3.66726			88.14	3.81396
	88.44	4.5038	88.34	5.26051		88.4	3.00381	88.42	4.20869		88.43	4.19966	88.34	4.93837				88.41	3.16619	88.43	-0.26047		88.36	5.58711	88.39	6.28962	88.41	3.77445		88.4	5.50793	88.42	4.22466		88.42	4.10378			88.34	4.20776
	88.62	5.50875	88.56	6.05998		88.6	2.43906	88.62	3.63544		88.63	4.54517	88.54	3.94304				88.61	4.06529	88.62	-1.58474		88.55	7.5025	88.59	5.34638	88.61	2.94427		88.6	4.4296	88.62	6.03821		88.62	3.46512			88.54	4.94024
	88.84	4.71224	88.74	6.78391		88.81	4.56075	88.83	4.62371		88.84	5.15198	88.74	5.74488				88.8	3.48523	88.82	-0.65389		88.75	5.27409	88.78	5.2103	88.81	3.71761		88.8	5.45145	88.83	4.50029		88.82	3.27321			88.76	4.87233
	89.03	4.1698	88.95	6.68142		89.01	2.87557	89.01	3.52181		89.04	4.89746	88.94	5.22122				89.01	3.42311	89.03	-0.4415		88.95	7.7245	88.99	4.45711	89.01	2.0109		89	2.42167	89.04	5.53479		89.03	3.01856			88.95	4.63716
	89.24	4.8916	89.15	5.11125		89.22	4.37162	89.22	4.26651		89.24	3.17926	89.15	5.13032				89.21	4.65805	89.23	-0.53386		89.16	5.28768	89.19	6.03455	89.22	2.56624		89.2	4.30987	89.23	2.17715		89.23	4.05589			89.15	4.89253
	89.45	4.1784	89.35	5.4579		89.41	4.34435	89.42	4.92098		89.44	2.22983	89.34	5.00288				89.41	2.90186	89.42	-0.3799		89.35	4.06646	89.39	4.56093	89.41	1.24654		89.39	4.3228	89.43	2.51347		89.43	3.8518			89.35	4.42674
	89.63	6.13369	89.55	6.25206		89.61	3.56207	89.63	4.99369		89.64	3.32664	89.54	5.76154				89.61	5.19055	89.62	0.45431		89.54	5.21713	89.58	6.74159	89.6	3.48619		89.59	3.62288	89.63	3.7348		89.62	3.65489			89.54	4.6795
	89.83	4.32519	89.74	3.54017		89.81	4.25575	89.82	2.79817		89.83	4.09011	89.74	5.17306				89.81	4.31701	89.83	-0.29975		89.77	1.40684	89.79	7.56509	89.81	1.64033		89.8	5.2251	89.83	4.6458		89.83	3.72856			89.75	4.07535
	90.04	4.45642	89.96	5.96839		90	2.22513	90.02	3.44991		90.05	5.18924	89.95	4.18546				90.01	3.10612	90.03	-0.10054		89.94	1.74299	89.99	6.47366	90.01	4.05313		90	7.87799	90.03	4.47505		90.02	2.95208			89.94	4.04698

## Sheet: A w G,U,A,C,I,8OG
	AS2-28					AS2-28							AS2-28							AS2-29							AS2-29							AS2-29
	13:4 (A:A)					13:2 (A:G)							13:3 (A:U)							13:7 (A:8OG)							13:5 (A:C)							13:6 (A:I)
	T	CD	T	CD		T	CD	T	CD	T	CD		T	CD	T	CD	T	CD		T	CD	T	CD	T	CD		T	CD	T	CD	T	CD
	19.96	16.1668	19.94	16.0912		20.01	13.6323	20	12.9392	20.01	12.3381		20	19.6458	20	19.8378	20.04	21.0866		20	16.5942	20	16.6485	20	19.0884		20	15.846	20	12.7498	20	15.7349		19.99	19.7115	20	57.7275
	20.13	16.7217	20.14	14.9014		20.09	13.586	20.11	13.0736	20.12	13.6583		20.13	19.5052	20.14	19.4287	20.1	19.9293		20.14	15.5372	20.16	16.3735	20.1	17.0385		20.1	16.7267	20.11	13.5918	20.13	15.7633		20.11	17.2344	20.13	63.9495
	20.34	15.8385	20.35	14.1994		20.34	13.8505	20.35	11.8405	20.36	12.5842		20.38	19.9934	20.4	18.4893	20.31	19.9165		20.39	13.9694	20.4	16.9817	20.3	19.1709		20.34	17.1152	20.37	13.0787	20.38	15.7563		20.32	18.7875	20.33	57.8062
	20.58	16.6359	20.6	14.7846		20.55	12.8707	20.56	11.1078	20.59	12.7996		20.6	20.2635	20.61	19.0643	20.55	21.3628		20.61	15.3787	20.62	17.1626	20.54	18.0019		20.54	16.1102	20.58	13.7583	20.61	15.2733		20.55	16.8315	20.57	58.7768
	20.8	16.746	20.82	14.4591		20.76	14.2967	20.78	12.4346	20.8	11.5494		20.82	19.9325	20.82	19.3794	20.75	19.2494		20.81	14.6101	20.82	17.0108	20.75	17.2942		20.75	17.0392	20.78	12.9568	20.8	16.9135		20.78	18.205	20.79	55.8119
	21	16.1404	21.02	15.0737		20.97	14.1076	20.99	12.6589	21.01	12.0368		21.02	19.6475	21.03	19.6524	20.95	19.6059		21.01	15.6407	21.03	16.9784	20.94	16.5959		20.94	16.039	20.99	13.0221	21	15.7023		20.99	18.9341	21.01	57.7775
	21.21	15.5266	21.23	14.7701		21.14	13.5789	21.19	12.1754	21.2	13.1754		21.22	19.8257	21.23	19.3289	21.15	19.5055		21.22	16.7841	21.23	16.0139	21.14	19.2257		21.15	17.7896	21.19	13.038	21.2	15.4292		21.19	18.5156	21.2	59.9978
	21.41	16.9764	21.42	16.3162		21.35	14.0342	21.39	11.9409	21.4	12.1289		21.41	19.4594	21.43	19.533	21.36	18.9848		21.41	14.8266	21.42	18.3905	21.34	17.4095		21.35	17.1022	21.39	12.9884	21.4	16.1724		21.39	21.2593	21.41	50.2456
	21.61	15.6065	21.62	15.4534		21.56	12.0059	21.59	11.9387	21.61	12.6264		21.62	19.8965	21.63	19.424	21.56	18.5738		21.62	15.8853	21.63	16.4168	21.53	16.4801		21.55	15.9867	21.59	13.4366	21.6	17.3416		21.6	16.4486	21.6	60.6429
	21.82	16.8707	21.82	17.091		21.74	14.3877	21.78	12.5626	21.79	10.3602		21.81	19.713	21.82	19.4589	21.77	20.4		21.81	15.6442	21.82	17.1108	21.75	17.6623		21.75	17.5395	21.79	13.9373	21.81	17.1609		21.8	19.0117	21.8	64.529
	22.02	14.9766	22.03	15.3461		21.94	13.9948	21.99	11.7	22	12.0653		22.01	18.2174	22.02	19.6202	21.97	20.8236		22.02	14.9678	22.02	17.4282	21.96	18.094		21.94	17.1075	21.99	12.9015	22.01	16.1391		22	16.9141	22.01	55.7317
	22.21	16.6882	22.23	15.5331		22.15	12.9818	22.19	12.34	22.21	11.6923		22.22	19.8861	22.23	18.4167	22.15	20.0737		22.22	13.8583	22.23	15.3234	22.16	17.7012		22.16	17.9361	22.19	13.0123	22.21	16.9171		22.2	16.8503	22.22	55.7412
	22.41	16.6667	22.43	15.5712		22.36	13.2488	22.39	12.9429	22.4	11.7736		22.42	19.28	22.43	18.2993	22.37	20.8694		22.42	15.0782	22.43	14.8015	22.35	17.7454		22.34	16.5066	22.39	12.3326	22.4	17.2511		22.4	17.6317	22.41	60.4223
	22.61	15.545	22.63	16.6014		22.55	14.4502	22.59	12.187	22.6	12.6014		22.61	19.3488	22.63	18.7454	22.57	18.891		22.61	15.3045	22.63	16.6854	22.55	18.6978		22.55	15.7211	22.59	13.1391	22.6	16.6382		22.59	18.245	22.61	60.9504
	22.8	14.8748	22.82	15.2528		22.74	13.4221	22.79	12.2724	22.79	13.0824		22.81	18.1617	22.82	20.5047	22.75	18.8481		22.82	15.0423	22.83	16.0747	22.74	18.2995		22.75	15.6431	22.79	12.8834	22.8	16.4394		22.8	16.5542	22.81	56.5342
	23.01	16.5011	23.02	15.1829		22.96	14.268	22.99	12.3911	23	13.2493		23.01	18.1329	23.02	19.1917	22.95	19.8527		23.01	14.5293	23.03	17.4518	22.94	17.5632		22.95	15.1638	22.99	13.3141	23	15.7711		23	20.0035	23.01	59.9279
	23.21	15.9087	23.22	14.1655		23.15	12.5704	23.19	13.4842	23.21	13.5695		23.21	18.8779	23.22	19.3164	23.15	19.5314		23.22	17.0457	23.22	15.8298	23.14	17.2177		23.14	16.872	23.19	12.7265	23.21	16.1232		23.2	18.8081	23.21	57.8572
	23.42	16.4941	23.42	16.7418		23.35	13.1498	23.4	12.7771	23.41	13.5935		23.42	18.711	23.43	20.6225	23.36	20.1638		23.41	15.3072	23.42	16.8001	23.35	17.8342		23.35	17.5946	23.39	13.1985	23.4	15.6845		23.4	20.0637	23.4	58.7024
	23.61	15.689	23.63	16.116		23.56	12.9416	23.59	12.0862	23.61	12.1279		23.61	18.4973	23.62	19.8652	23.55	20.0982		23.63	14.8417	23.63	15.6757	23.55	17.0006		23.55	16.1086	23.59	12.3835	23.62	15.8606		23.6	19.7532	23.61	59.4154
	23.81	16.7658	23.83	15.8068		23.75	13.0228	23.79	11.994	23.81	12.1014		23.82	18.3968	23.83	20.2048	23.75	19.9937		23.83	15.628	23.82	16.1413	23.74	17.4231		23.74	16.5629	23.8	12.5334	23.81	15.8811		23.8	20.0715	23.82	56.347
	24	16.4843	24.03	15.661		23.97	12.5612	23.99	10.5836	24.01	11.9322		24.02	18.8425	24.04	20.8052	23.95	18.683		24.03	17.059	24.02	16.4842	23.94	17.7098		23.95	16.2039	23.99	12.2681	24.01	15.0255		24.01	18.8597	24.01	49.742
	24.21	16.7931	24.23	15.1		24.15	13.4315	24.19	12.792	24.2	10.4288		24.21	17.2655	24.23	19.3824	24.17	20.0615		24.22	15.9659	24.23	16.8102	24.16	16.5709		24.15	15.8204	24.19	13.0859	24.2	15.4287		24.2	19.8698	24.21	59.3489
	24.41	16.6541	24.42	16.2177		24.36	13.3203	24.4	12.6556	24.4	11.5852		24.42	17.8705	24.43	22.0205	24.36	19.7056		24.42	15.0248	24.43	15.7861	24.34	17.2553		24.35	17.0424	24.39	12.758	24.4	16.1552		24.4	18.9303	24.42	54.3356
	24.61	15.6601	24.62	15.4834		24.54	12.6785	24.59	13.6082	24.61	13.1997		24.62	18.632	24.63	20.4677	24.56	18.7097		24.62	14.725	24.62	14.7437	24.55	16.6666		24.55	15.47	24.59	13.1444	24.6	17.3659		24.6	17.5038	24.61	60.255
	24.82	15.7657	24.83	15.1661		24.75	12.993	24.79	11.665	24.81	13.1475		24.81	19.0421	24.82	19.5949	24.76	21.6038		24.81	14.2603	24.82	16.5969	24.75	18.2852		24.74	16.4577	24.8	12.7435	24.8	14.7133		24.8	18.2453	24.81	57.1065
	25.02	16.7153	25.03	15.1033		24.94	13.298	24.99	13.2409	25.01	10.502		25.02	17.6579	25.02	20.1805	24.95	18.5438		25.01	15.8129	25.02	16.1103	24.95	18.5208		24.94	17.0059	24.99	13.2568	25.01	14.288		25	19.644	25.01	58.4636
	25.21	17.0009	25.23	15.2197		25.16	14.8867	25.19	10.6852	25.21	12.502		25.22	19.0044	25.23	19.0146	25.14	20.3564		25.22	15.9362	25.23	14.9974	25.14	17.1142		25.14	14.9449	25.19	13.0072	25.21	16.1724		25.2	20.5224	25.21	57.7407
	25.41	15.9463	25.43	15.6272		25.34	12.7842	25.39	11.711	25.41	11.6022		25.42	18.1086	25.43	18.2623	25.36	18.4193		25.43	15.5451	25.43	18.3075	25.34	19.4571		25.37	15.9456	25.4	13.0677	25.42	14.543		25.4	19.0898	25.42	58.6096
	25.61	15.2889	25.62	15.4316		25.56	12.5767	25.6	13.8399	25.61	10.2069		25.62	18.3691	25.63	18.8187	25.56	20.2409		25.62	15.4968	25.62	18.1409	25.54	17.1294		25.55	16.2697	25.59	12.2402	25.6	15.9851		25.6	19.3317	25.62	55.7205
	25.81	15.721	25.83	15.0957		25.77	13.9478	25.79	11.8036	25.8	11.4121		25.82	18.6277	25.83	19.1656	25.77	18.2817		25.82	15.7268	25.83	17.6521	25.73	18.7618		25.76	17.7815	25.8	13.2404	25.81	17.5637		25.8	18.7319	25.81	55.6904
	26.01	15.8145	26.02	14.6795		25.94	12.9895	25.99	13.0592	26.01	11.9884		26.02	17.8037	26.03	18.2076	25.95	18.7216		26.03	14.1147	26.03	15.5887	25.95	16.9544		25.97	16.9164	25.99	12.5175	26.01	14.1455		26	20.2097	26.01	57.4414
	26.21	16.189	26.23	15.9208		26.14	11.8225	26.19	12.4374	26.21	11.7144		26.21	19.9926	26.23	19.524	26.15	19.2567		26.21	15.9248	26.23	16.4771	26.16	17.68		26.15	16.5089	26.19	12.7964	26.2	15.1077		26.2	18.367	26.21	55.7581
	26.41	16.7441	26.43	15.46		26.35	13.1604	26.39	11.3501	26.41	9.72612		26.41	17.4326	26.43	18.3752	26.35	19.6896		26.42	15.4684	26.43	16.4725	26.36	16.5398		26.35	15.2033	26.4	13.5052	26.4	16.1706		26.4	18.023	26.42	54.3949
	26.61	16.3469	26.63	15.7922		26.55	12.6489	26.59	12.1571	26.6	11.6886		26.62	18.2264	26.62	19.1369	26.55	18.6669		26.62	15.0216	26.63	16.1181	26.56	17.2707		26.56	15.6612	26.59	13.497	26.61	16.7107		26.61	18.6605	26.61	52.1566
	26.82	15.3076	26.83	15.5484		26.75	13.462	26.79	12.6761	26.81	10.8864		26.82	17.7705	26.83	20.2782	26.76	19.2631		26.81	16.7825	26.82	17.1443	26.76	16.7479		26.75	17.2981	26.79	12.8969	26.8	16.7292		26.8	19.8921	26.81	62.1803
	27.01	17.5447	27.03	14.6471		26.95	13.1685	26.99	12.9662	27.01	13.3334		27.02	17.9648	27.03	20.4701	26.95	19.8578		27.02	16.0624	27.02	16.0143	26.95	19.6505		26.94	17.0888	26.99	11.7171	27.01	16.5569		27	17.2644	27.02	56.5267
	27.21	15.589	27.23	16.8518		27.14	12.9405	27.19	11.816	27.2	12.1861		27.22	19.0919	27.22	19.7934	27.16	18.76		27.22	14.651	27.23	16.1949	27.15	17.8614		27.15	15.6464	27.19	12.4409	27.21	16.4917		27.2	20.6862	27.22	58.147
	27.41	16.3158	27.42	15.5757		27.35	11.9611	27.39	11.6882	27.41	10.3759		27.42	18.1158	27.44	19.1748	27.36	20.6364		27.43	14.9022	27.43	18.11	27.34	16.2013		27.34	15.5542	27.39	12.4204	27.41	16.2931		27.4	17.833	27.41	58.2887
	27.61	16.4163	27.62	14.5388		27.56	13.2662	27.6	11.6492	27.6	11.0326		27.62	17.1155	27.64	19.3237	27.55	19.0086		27.62	15.8197	27.63	16.1819	27.55	18.8072		27.54	15.9345	27.59	13.1809	27.6	17.367		27.6	17.1093	27.61	57.2192
	27.81	15.6637	27.82	15.6647		27.75	13.0586	27.79	12.3281	27.8	11.7806		27.82	19.3215	27.83	19.2081	27.75	18.5021		27.82	15.0876	27.84	16.4149	27.75	17.1754		27.76	15.1935	27.79	12.0963	27.8	15.5687		27.8	19.6667	27.82	56.1893
	28.01	16.5485	28.03	14.4088		27.95	13.0692	27.99	12.3433	28.01	10.8488		28.02	17.7574	28.03	18.5193	27.94	19.0571		28.02	14.3244	28.03	16.3325	27.95	16.4893		27.96	16.7638	27.99	12.7386	28	15.122		28	19.1322	28.01	49.9159
	28.21	15.0939	28.23	16.9175		28.14	13.1384	28.2	12.2838	28.2	10.0314		28.21	18.4936	28.23	20.1065	28.14	19.8431		28.22	13.2801	28.23	17.1619	28.16	16.0886		28.15	16.0424	28.19	12.5962	28.21	15.2447		28.2	19.7971	28.21	59.0203
	28.41	15.8652	28.43	13.967		28.36	12.762	28.39	12.3584	28.42	10.6893		28.42	18.8669	28.43	19.6676	28.35	19.6044		28.42	15.1462	28.43	15.747	28.36	16.6661		28.35	14.8163	28.4	13.4359	28.41	15.6228		28.4	18.7284	28.41	52.5463
	28.62	17.5953	28.63	14.8315		28.55	12.3909	28.59	11.2385	28.61	11.439		28.62	17.034	28.62	19.7341	28.54	19.918		28.62	15.2939	28.63	15.6061	28.56	17.1682		28.55	15.9496	28.59	12.4488	28.61	14.5002		28.6	18.4614	28.62	51.7342
	28.81	15.4824	28.83	14.1842		28.74	13.2921	28.8	12.1334	28.8	11.9931		28.82	17.3958	28.83	19.3801	28.74	18.7522		28.82	14.5597	28.82	16.1862	28.76	17.7356		28.76	16.7593	28.79	12.5924	28.81	15.9888		28.8	19.3338	28.82	59.297
	29.01	15.8223	29.02	15.0583		28.97	14.4939	28.99	11.6801	29.01	11.5715		29.02	18.6285	29.03	19.8186	28.94	18.7498		29.02	15.4436	29.03	15.4866	28.94	16.0552		28.94	16.3527	28.99	12.3779	29.01	15.2507		29	19.9318	29.01	56.4848
[truncated: 305 more rows]

## Sheet: 8BrI w 8OG
	AS2-32															AS2-42														AS2-45					AS2-45					AS2-45			AS2-456					AS2-456
[truncated: 353 more rows]

## Sheet: 8BrG 2 G, A, U, C, I, 8OG
	AS2-47															AS2-49																				AS2-53											AS2-55
[truncated: 353 more rows]
[truncated: 4 more columns]
